# Supplementary material for: Identification of robust RT-qPCR reference genes for studying changes in gene expression in response to hypoxia in breast cancer cell lines
Source: BMC Genomics. 2025 Jan 21;26:59. doi: 10.1186/s12864-025-11216-6 (PMC11748566; doi:10.1186/s12864-025-11216-6)
Supplement: Supplementary file 2 — Supplementary Material 2 [file 12864_2025_11216_MOESM2_ESM.xlsx]

## Sheet: T47D (R1)
	Supplementary Excel File Information: Each sheet in the excel file contains raw qPCR Ct values (B4:B28 - Z4:Z28) for individual biological replicates (R1, R2 & R3) carried out in a 384-well plate. Tables generated in row 31 and row 59 pertain to average Ct values extracted from specified wells in the 384-well reaction plate, against a standard curve of known cDNA amount in ng / ul and Log10. Corr…
		1	2	3	4	5	6	7	8	9	10	11	12	13	14	15	16	17	18	19	20	21	22	23	24								Experiment information
	P	OAZ1															ACTB
	A	28.3531	25.8357	23.6952	21.4535	19.0191	20.1373	20.1237	19.9782	21.3605	20.8822	20.2784	23.0733	21.2399	20.8453	33.2231	25.638	22.9943	20.4365	17.7595	15.6603	17.0513	16.9713	15.2782	33.4685			Standard					Seeded			2023-08-12
	B	28.3723	25.2434	23.7472	21.3679	19.3195	20.3281	20.1978	19.6912	21.2945	20.8898	20.2665	23.1123	21.1806	20.8287	30.9723	25.7477	23.1253	20.4519	17.7892	15.3606	17.2587	16.902	15.3306	33.699			Normoxia					RNA extraction			2023-08-19
	P	ACTB						TBP																				Hypoxia 8 hours					RNA integrity check			2023-08-22
	C	18.6209	17.2365	16.1652	21.9889	17.3614	16.7161	26.8519	24.1932	23.2347	23.8964	22.6456	23.9103	23.9585	23.0301	25.0009	24.033	23.4678	26.698	24.088	23.8273	25.6651						Hypoxia 48 hours					cDNA synthesis			2023-09-07
	D	18.7648	17.198	16.2687	22.0579	17.2606	16.8054	26.3316	24.0947	23.121	23.9024	22.6826	23.9343	23.8585	23.0477	24.8716	24.0833	23.379	26.9619	24.0123	23.8416	28.1822						dH2O					RT-qPCR			2023-08-12
	P	RPL27															RPL30											Empty
	E	26.0168	23.7565	21.391	19.152	16.9775	17.9657	17.3437	17.3478	19.5718	19.1275	18.8757	20.2362	19.3863	18.9301	35.7067	26.0081	23.6414	21.5484	19.1543	16.9372	18.3459	18.2984	17.9863	35.9151
	F	25.8971	23.474	21.4557	19.1425	17.0323	17.6924	17.6454	17.84	19.4898	19.2015	18.9931	20.1537	19.3368	18.8225	Undetermined	25.9117	23.6722	21.4718	19.1152	16.949	18.5378	18.3605	17.9808	32.0959		TP	Time point
	P	RPL30						RPLP1																			Ct	Cycle threshold
	G	19.4102	19.0382	18.2956	20.4829	19.0017	18.762	27.5434	25.1291	22.7091	20.3538	18.1155	19.032	18.826	18.7904	20.5767	20.0518	19.6302	21.6381	20.1545	19.8353	30.9774					RE	Relative expression
	H	19.3018	18.9738	18.398	20.5734	18.991	18.7687	27.5721	25.0018	22.4685	20.3375	18.1413	18.9787	18.9215	18.8619	20.6097	19.9932	19.574	21.6877	20.2013	19.898	31.0943					ECCt	Efficiency corrected cycle threshold
	P	CCSSER2															GUSB										ECRE	Efficiency corrected relative expression
	I	29.0297	27.25	25.393	23.3418	21.1177	22.9253	22.7397	21.7164	23.8032	23.0872	22.2306	25.3862	22.6835	22.316	30.1467	30.4239	27.7957	25.5623	23.3595	21.5126	22.6187	22.578	21.9429	33.9477
	J	29.5146	27.2698	25.4007	23.4281	21.2188	22.9948	22.8128	21.755	23.706	23.1271	22.3391	25.333	22.7263	22.3483	29.4108	30.5564	27.8187	25.5515	23.5611	21.25	22.6521	22.5477	21.821	33.9831		Ct Mean	Mean Ct for this gene
	P	GUSB						TFRC																			Ct SD	Standard deviation of Ct in this gene
	K	23.6068	22.9877	22.2847	25.9089	23.481	23.0753	26.5637	24.394	21.9056	19.7989	17.5725	18.9379	18.8983	17.9615	20.0627	19.275	18.4703	21.004	18.6861	18.3401	29.2881					Ct CV	Coefficient of variation for this gene
	L	23.6726	22.6513	22.3514	25.9846	23.4775	23.1284	26.4443	24.1586	21.9838	19.7752	17.7125	19.0461	18.819	17.9565	20.0909	19.2306	18.632	20.9663	18.7043	18.4459	31.2178
	P	PGK1																									Formulas
	M	27.7969	25.5976	23.1516	20.8497	18.6367	21.0791	21.0239	20.508	20.7864	20.2448	19.5387	21.5823	19.4353	19.0158	36.0042											ECRE	*=SUM(Ct*(log(p.efficiency)/log(2)))
	N	27.9758	25.6616	23.0759	20.778	18.5046	21.0087	20.9785	20.5012	20.6782	20.1242	19.5045	21.4498	19.173	19.0102	35.3837											Ct Mean	* =AVERAGE(0hrT1:48hrT3)				** Water samples not included in calculations **
	P							EPAS1																			Ct SD	* =STDEV(0hrT1:48hrT3)
	O							31.0213	28.8906	27.6931	27.1448	26.1	27.3341	26.9648	26.3372	28.5704	28.0964	26.8194	30.1781	27.0626	26.9495	31.3935					Ct CV	* =SUM(Ct SD / Ct Mean)
	P							31.691	29.5174	27.8902	26.8998	25.9897	27.4207	27.1812	25.9218	28.756	27.8869	26.8822	30.1131	26.8591	26.8591	32.9675
		OAZ1							ACTB							TBP							RPL27							RPL30							RPLP1
		cDNA Pool Standard							cDNA Pool Standard							cDNA Pool Standard							cDNA Pool Standard							cDNA Pool Standard							cDNA Pool Standard
		ng / ul	Log	Avg Ct					ng / ul	Log	Avg Ct					ng / ul	Log	Avg Ct					ng / ul	Log	Avg Ct					ng / ul	Log	Avg Ct					ng / ul	Log	Avg Ct
		0.032	-1.49485	28.3627					0.032	-1.49485	25.6928					0.032	-1.49485	26.5918					0.032	-1.49485	25.957					0.032	-1.49485	25.9599					0.032	-1.49485	27.5577
		0.16	-0.79588	25.5395					0.16	-0.79588	23.0598					0.16	-0.79588	24.1439					0.16	-0.79588	23.6153					0.16	-0.79588	23.6568					0.16	-0.79588	25.0654
		0.8	-0.09691	23.7212					0.8	-0.09691	20.4442					0.8	-0.09691	23.1779					0.8	-0.09691	21.4234					0.8	-0.09691	21.5101					0.8	-0.09691	22.5888
		4	0.60206	21.4107					4	0.60206	17.7743					4	0.60206	23.8994					4	0.60206	19.1473					4	0.60206	19.1348					4	0.60206	20.3457
		20	1.30103	19.1693					20	1.30103	15.5104					20	1.30103	22.6641					20	1.30103	17.0049					20	1.30103	16.9431					20	1.30103	18.1284
		P. efficiency (%)		104.378					P. efficiency (%)		87.2845					P. efficiency (%)		629.393					P. efficiency (%)		105.32					P. efficiency (%)		104.12					P. efficiency (%)		97.8999
		P. efficiency		2.04378					P. efficiency		1.87285					P. efficiency		7.29393					P. efficiency		2.0532					P. efficiency		2.0412					P. efficiency		1.979
		10^((Average Ct - 23.329)/-3.2213)							10^((Average Ct - 20.141)/-3.6697)							10^((Average Ct - 23.983)/-1.1588)							10^((Average Ct - 21.119)/-3.2007)							10^((Average Ct - 21.128)/-3.227)							10^((Average Ct - 22.41)/-3.3733)
		OAZ1	TP	Ct	RE	ECCt	ECRE		ACTB	TP	Ct	RE	ECCt	ECRE		TBP	TP	Ct	RE	ECCt	ECRE		RPL27	TP	Ct	RE	ECCt	ECRE		RPL30	TP	Ct	RE	ECCt	ECRE		RPLP1	TP	Ct	RE	ECCt	ECRE
			0hr T1	20.2327	9.14508	20.8648	5.82079			0hr T1	17.155	6.51163	15.5292	18.0597			0hr T1	23.9223	1.12824	68.5779	3.28319e-39		RPL27	0hr T1	17.8291	10.6629	18.5044	6.55985			0hr T1	18.4419	6.79813	18.9844	4.61611		RPLP1	0hr T1	19.0054	10.2163	18.7159	12.4478
			0hr T2	20.1607	9.62796	20.7905	6.138			0hr T2	16.9366	7.46786	15.3316	20.4446			0hr T2	23.9085	1.15961	68.5384	3.55172e-39			0hr T2	17.4945	13.5643	18.1571	8.42124			0hr T2	18.3295	7.36589	18.8687	5.01345			0hr T2	18.8737	11.1767	18.5863	13.5994
			0hr T3	19.8347	12.1549	20.4543	7.80562			0hr T3	15.3044	20.796	13.854	51.6665			0hr T3	23.0389	6.52688	66.0456	5.0303e-37			0hr T3	17.5939	12.6286	18.2603	7.81912			0hr T3	17.9836	9.42773	18.5126	6.46355			0hr T3	18.8261	11.5458	18.5394	14.0415
			8hr T1	21.3275	4.1816	21.9937	2.59729			8hr T1	18.6928	2.481	16.9213	7.53984			8hr T1	24.9363	0.15044	71.4847	1.01819e-41			8hr T1	19.5308	3.13476	20.2705	1.84114			8hr T1	19.356	3.54093	19.9254	2.35869			8hr T1	20.5932	3.45609	20.2796	4.28109
			8hr T2	20.886	5.73321	21.5384	3.59631			8hr T2	17.2173	6.26207	15.5856	17.432			8hr T2	24.0582	0.861237	68.9675	1.5139e-39			8hr T2	19.1645	4.07982	19.8904	2.42023			8hr T2	19.006	4.54537	19.5651	3.05009			8hr T2	20.0225	5.10234	19.7176	6.28292
			8hr T3	20.2725	8.889	20.9057	5.65278			8hr T3	16.2169	11.7304	14.6801	30.7685			8hr T3	23.4234	3.04043	67.1477	5.63001e-38			8hr T3	18.9344	4.81432	19.6516	2.87392			8hr T3	18.3468	7.27535	18.8865	4.95002			8hr T3	19.6021	6.79802	19.3036	8.33446
			48hr T1	23.0928	1.18393	23.8142	0.706942			48hr T1	22.0234	0.306934	19.9363	1.13708			48hr T1	26.8299	0.00349306	76.9133	2.10473e-46			48hr T1	20.1949	1.94407	20.9598	1.12133			48hr T1	20.5282	1.53418	21.1321	0.99711			48hr T1	21.6629	1.66522	21.333	2.08579
			48hr T2	21.2103	4.54699	21.8728	2.83165			48hr T2	17.311	5.90448	15.6705	16.5284			48hr T2	24.0501	0.875114	68.9444	1.58488e-39			48hr T2	19.3615	3.54071	20.0949	2.08918			48hr T2	18.9964	4.57685	19.5552	3.07184			48hr T2	20.1779	4.58878	19.8706	5.65967
			48hr T3	20.837	5.93744	21.4879	3.7285			48hr T3	16.7607	8.33943	15.1723	22.593			48hr T3	23.8345	1.3433	68.3262	5.41399e-39			48hr T3	18.8763	5.01979	19.5913	3.00132			48hr T3	18.7653	5.39701	19.3174	3.63992			48hr T3	19.8666	5.67509	19.5641	6.97689
		Water		32.0977	0.00189631	33.1003	0.000926071		Water		33.5837	0.000217183	30.4011	0.00159997		Water		26.9237	0.00289932	77.1821	1.23382e-46		Water		35.7067	2.76918e-05	37.0591	1.04669e-05		Water		34.0055	0.000102202	35.0058	5.00577e-05		Water		31.0358	0.00277273	30.5632	0.00382842
		Mean		20.8727	6.82224	21.5247	4.31976		Mean		17.5131	7.75553	15.8534	20.6855		Mean		24.2224	1.67653	69.4384	6.38542e-38		Mean		18.7756	6.5988	19.4867	4.01637		Mean		18.8615	5.60683	19.4164	3.79564		Mean		19.8478	6.69158	19.5456	8.18995
		SE		0.306419	1.06508	0.315991	0.690268		SE		0.602954	1.84853	0.545813	4.52005		SE		0.346832	0.63343	0.994261	5.20648e-38		SE		0.294982	1.38971	0.306155	0.875194		SE		0.237411	0.745213	0.244394	0.516483		SE		0.288734	1.11015	0.284337	1.3412
		SD		0.919256	3.19524	0.947972	2.0708		SD		1.80886	5.54559	1.63744	13.5602		SD		1.04049	1.90029	2.98278	1.56194e-37		SD		0.884947	4.16912	0.918465	2.62558		SD		0.712232	2.23564	0.733183	1.54945		SD		0.866203	3.33045	0.853011	4.02359
		CV		0.0440411	0.468357	0.0440411	0.479379		CV		0.103286	0.715051	0.103286	0.655538		CV		0.0429558	1.13347	0.0429558	2.44611		CV		0.047133	0.6318	0.047133	0.65372		CV		0.0377611	0.398735	0.0377611	0.408218		CV		0.0436422	0.497708	0.0436422	0.491284
		CCSER2							GUSB							TFRC							PGK1							EPAS1
		cDNA Pool Standard							cDNA Pool Standard							cDNA Pool Standard							cDNA Pool Standard							cDNA Pool Standard
		ng / ul	Log	Avg Ct					ng / ul	Log	Avg Ct					ng / ul	Log	Avg Ct					ng / ul	Log	Avg Ct					ng / ul	Log	Avg Ct
		0.032	-1.49485	29.2722					0.032	-1.49485	30.4901					0.032	-1.49485	26.504					0.032	-1.49485	27.8864					0.032	-1.49485	31.3562
		0.16	-0.79588	27.2599					0.16	-0.79588	27.8072					0.16	-0.79588	24.2763					0.16	-0.79588	25.6296					0.16	-0.79588	29.204
		0.8	-0.09691	25.3969					0.8	-0.09691	25.5569					0.8	-0.09691	21.9447					0.8	-0.09691	23.1138					0.8	-0.09691	27.7916
		4	0.60206	23.385					4	0.60206	23.4603					4	0.60206	19.787					4	0.60206	20.8138					4	0.60206	27.0223
		20	1.30103	21.1683					20	1.30103	21.3813					20	1.30103	17.6425					20	1.30103	18.5706					20	1.30103	26.0448
		P. efficiency (%)		122.866					P. efficiency (%)		104.061					P. efficiency (%)		106.383					P. efficiency (%)		98.6584					P. efficiency (%)		251.464
		P. efficiency		2.22866					P. efficiency		2.04061					P. efficiency		2.06383					P. efficiency		1.98658					P. efficiency		3.51464
		10^((Average Ct - 25.018)/-2.8732)							10^((Average Ct - 25.426)/-3.2283)							10^((Average Ct - 21.723)/-3.1779)							10^((Average Ct - 22.878)/-3.3545)							10^((Average Ct - 28.106)/-1.8319)
		CCSER2	TP	Ct	RE	ECCt	ECRE		GUSB	TP	Ct	RE	ECCt	ECRE		TFRC	TP	Ct	RE	ECCt	ECRE		PGK1	TP	Ct	RE	ECCt	ECRE		EPAS1	TP	Ct	RE	ECCt	ECRE
			0hr T1	22.9601	5.20294	26.5459	0.293914			0hr T1	22.6354	7.31849	23.2919	4.58216			0hr T1	18.992	7.23414	19.8527	3.87732			0hr T1	21.0439	3.5217	20.8396	4.05196			0hr T1	27.3774	2.4989	49.6455	1.74573e-12
			0hr T2	22.7763	6.02869	26.3334	0.348486			0hr T2	22.5628	7.70727	23.2172	4.83283			0hr T2	18.8586	7.9679	19.7133	4.28934			0hr T2	21.0012	3.62653	20.7973	4.17139			0hr T2	27.073	3.66351	49.0936	3.49354e-12
			0hr T3	21.7357	13.8801	25.1303	0.913937			0hr T3	21.882	12.5257	22.5166	7.96565			0hr T3	17.959	15.2908	18.7729	8.47824			0hr T3	20.5046	5.09939	20.3055	5.84616			0hr T3	26.1295	11.9934	47.3826	3.00081e-11
			8hr T1	23.7546	2.75244	27.4645	0.140767			8hr T1	23.6397	3.57543	24.3253	2.19258			8hr T1	20.0768	3.29616	20.9867	1.70483			8hr T1	20.7323	4.3617	20.531	5.00803			8hr T1	28.6632	0.496403	51.9772	9.31407e-14
			8hr T2	23.1071	4.62445	26.716	0.25647			8hr T2	22.8195	6.41775	23.4813	4.00292			8hr T2	19.2528	5.98843	20.1253	3.18228			8hr T2	20.1845	6.35266	19.9885	7.26744			8hr T2	27.9917	1.15452	50.7595	4.30391e-13
			8hr T3	22.2849	8.93814	25.7653	0.549438			8hr T3	22.318	9.17748	22.9653	5.78393			8hr T3	18.5511	9.95655	19.3919	5.41429			8hr T3	19.5216	10.013	19.3321	11.4044			8hr T3	26.8508	4.84392	48.6906	5.79735e-12
			48hr T1	25.3596	0.760498	29.3202	0.0318154			48hr T1	25.9468	0.68975	26.6993	0.403266			48hr T1	20.9852	1.70678	21.9363	0.856831			48hr T1	21.5161	2.54685	21.3071	2.93957			48hr T1	30.1456	0.0770239	54.6654	3.17496e-15
			48hr T2	22.7049	6.3835	26.2509	0.372306			48hr T2	23.4793	4.00888	24.1602	2.46655			48hr T2	18.6952	8.96935	19.5425	4.85443			48hr T2	19.3041	11.6251	19.1167	13.2214			48hr T2	26.9608	4.21816	48.8902	4.51121e-12
			48hr T3	22.3322	8.60577	25.8199	0.525886			48hr T3	23.1019	5.24714	23.7719	3.25373			48hr T3	18.393	11.165	19.2266	6.10305			48hr T3	19.013	14.1967	18.8284	16.1147			48hr T3	26.9043	4.52865	48.7877	5.1313e-12
		Water		29.7787	0.0220324	34.4295	0.000530146		Water		33.9654	0.00226378	34.9505	0.00112123		Water		30.253	0.00206943	31.6241	0.000766296		Water		35.694	0.000151171	35.3474	0.000191773		Water		32.1805	0.00596774	58.3554	3.07191e-17
		Mean		23.0017	6.35295	26.594	0.381447		Mean		23.1539	6.29644	23.8254	3.94262		Mean		19.0849	7.95279	19.9498	4.30674		Mean		20.3135	6.81597	20.1162	7.78056		Mean		27.5663	3.71939	49.9881	5.69044e-12
		SE		0.33042	1.20222	0.382024	0.0814415		SE		0.371701	1.08484	0.382482	0.694097		SE		0.291147	1.28757	0.304342	0.722442		SE		0.272583	1.297	0.269936	1.4667		SE		0.380012	1.12411	0.689105	2.94977e-12
		SD		0.99126	3.60665	1.14607	0.244324		SD		1.1151	3.25452	1.14744	2.08229		SD		0.873441	3.86271	0.913027	2.16733		SD		0.817748	3.89101	0.809808	4.4001		SD		1.14003	3.37233	2.06731	8.84932e-12
		CV		0.0430951	0.567713	0.0430951	0.640521		CV		0.0481605	0.516883	0.0481605	0.528148		CV		0.0457662	0.485706	0.0457662	0.503241		CV		0.0402564	0.570866	0.0402564	0.565525		CV		0.0413562	0.906689	0.0413562	1.55512

## Sheet: T47D (R2)
	Supplementary Excel File Information: Each sheet in the excel file contains raw qPCR Ct values (B4:B28 - Z4:Z28) for individual biological replicates (R1, R2 & R3) carried out in a 384-well plate. Tables generated in row 31 and row 59 pertain to average Ct values extracted from specified wells in the 384-well reaction plate, against a standard curve of known cDNA amount in ng / ul and Log10. Corr…
		1	2	3	4	5	6	7	8	9	10	11	12	13	14	15	16	17	18	19	20	21	22	23	24								Experiment information
	P	OAZ1															ACTB
	A	28.4623	26.3559	24.0123	21.4315	19.1923	20.7064	20.167	18.7489	19.5268	20.7527	19.843	20.4466	20.165	21.4871	Undetermined	31.9901	27.1751	21.7717	18.5271	16.2515	17.8221	17.2738	15.2248	37.4955			Standard					Seeded			2023-07-05
	B	28.5155	26.1713	23.9218	21.5703	19.3638	20.6522	20.1511	19.4058	19.607	20.7699	19.7629	20.3304	20.0612	21.3448	38.8313	31.9018	26.9593	21.8192	18.5405	15.9985	17.7383	16.9185	15.3232	37.632			Normoxia					RNA extraction			2023-07-20
	P	ACTB						TBP																				Hypoxia 8 hours					RNA integrity check			2023-08-18
	C	15.1149	17.4925	16.4019	16.4377	15.9813	17.3798	25.3036	23.8546	23.7181	24.564	23.0918	24.4425	23.8724	22.9767	22.7493	24.1071	23.6057	23.5986	23.293	24.4876	33.2677						Hypoxia 48 hours					cDNA synthesis			2023-07-21
	D	15.3442	17.3487	16.3647	16.2776	15.869	17.6229	25.1398	23.8867	24.1519	24.7696	23.1638	24.171	24.3449	22.9186	22.6959	24.0869	23.4479	23.5478	23.3646	24.3576	Undetermined						dH2O					RT-qPCR			2023-09-18
	P	RPL27															RPL30											Empty
	E	26.5765	24.0386	22.0289	19.8308	17.6801	18.9544	18.6812	17.9693	18.2539	18.7608	18.3336	18.9846	18.6201	19.1089	Undetermined	26.4669	23.8884	21.8126	19.4878	17.0982	18.2608	17.9872	17.665	39.6488
	F	26.2629	24.4298	21.9732	19.99	17.6219	18.7972	19.1061	18.1539	18.3254	18.6778	18.2281	18.6245	18.8946	19.1392	Undetermined	26.3011	24.1797	21.9315	19.4385	16.9955	18.3137	18.0571	17.7164	34.28		TP	Time point
	P	RPL30						RPLP1																			Ct	Cycle threshold
	G	17.6396	18.5008	17.9224	17.9865	17.8447	18.2509	27.6953	25.4178	22.9047	20.664	18.1011	19.802	19.3975	18.8302	18.7119	19.7037	19.0065	19.272	19.1514	20.2211	38.0505					RE	Relative expression
	H	17.5705	18.6176	17.9312	18.0112	18.0499	18.4911	27.9167	25.1824	22.9436	20.5969	18.2538	19.8396	19.427	18.8779	18.7329	19.5572	19.1239	19.2227	19.163	20.1738	38.2056					ECCt	Efficiency corrected cycle threshold
	P	CCSSER2															GUSB										ECRE	Efficiency corrected relative expression
	I	28.905	27.245	26.2113	24.2779	21.8232	23.1831	22.7966	21.8658	21.5034	23.1834	22.2821	21.9466	21.6112	22.8484	30.6588	27.9669	25.9202	24.4348	22.1955	20.0212	21.3367	20.8408	20.2308	Undetermined
	J	29.0518	27.6266	26.4117	24.2279	21.892	23.2117	22.6733	21.7027	21.6527	23.018	22.2434	22.0699	21.7622	23.0148	30.5805	28.3871	26.2962	24.3206	35.4407	20.291	21.2182	20.7438	20.2111	38.0368		Ct Mean	Mean Ct for this gene
	P	GUSB						TFRC																			Ct SD	Standard deviation of Ct in this gene
	K	19.7746	21.1723	20.523	20.8304	20.8594	21.9442	24.6406	22.8813	20.9312	20.895	16.3844	18.1515	17.5365	16.7175	16.6214	18.0798	17.1715	16.8769	16.6054	17.8435	Undetermined					Ct CV	Coefficient of variation for this gene
	L	19.9845	21.1467	20.647	21.1819	20.8063	22.0618	24.4024	22.9188	20.9687	35.2122	16.49	18.0832	17.5593	16.6482	16.4533	17.9298	17.1727	16.6937	16.507	17.8547	39.3991
	P	PGK1																									Formulas
	M	26.6322	24.2656	21.9463	35.3621	16.9704	20.363	19.7263	18.9505	16.9761	18.2486	17.5313	16.8423	16.7449	17.5746	35.8739											ECRE	*=SUM(Ct*(log(p.efficiency)/log(2)))
	N	26.5033	23.811	21.8377	34.9501	16.8272	20.261	19.5663	18.7413	16.9046	18.0543	17.5442	16.9208	16.6822	17.7097	34.9901											Ct Mean	* =AVERAGE(0hrT1:48hrT3)				** Water samples not included in calculations **
	P							EPAS1																			Ct SD	* =STDEV(0hrT1:48hrT3)
	O							30.1524	29.1059	28.5565	27.4562	25.4725	26.8743	25.9894	25.3228	24.6245	27.4256	26.5719	25.3364	24.7632	26.7487	35.3362					Ct CV	* =SUM(Ct SD / Ct Mean)
	P							30.2391	28.7506	28.5236	27.4069	24.1534	26.9833	26.1352	25.2065	25.5477	27.8809	26.4947	25.3167	24.7939	26.7551	38.121
		OAZ1							ACTB							TBP							RPL27							RPL30							RPLP1
		cDNA Pool Standard							cDNA Pool Standard							cDNA Pool Standard							cDNA Pool Standard							cDNA Pool Standard							cDNA Pool Standard
		ng / ul	Log	Avg Ct					ng / ul	Log	Avg Ct					ng / ul	Log	Avg Ct					ng / ul	Log	Avg Ct					ng / ul	Log	Avg Ct					ng / ul	Log	Avg Ct
		0.032	-1.49485	28.4889					0.032	-1.49485	31.946					0.032	-1.49485	25.2217					0.032	-1.49485	26.4197					0.032	-1.49485	26.384					0.032	-1.49485	27.806
		0.16	-0.79588	26.2636					0.16	-0.79588	27.0672					0.16	-0.79588	23.8707					0.16	-0.79588	24.2342					0.16	-0.79588	24.034					0.16	-0.79588	25.3001
		0.8	-0.09691	23.9671					0.8	-0.09691	21.7954					0.8	-0.09691	23.935					0.8	-0.09691	22.001					0.8	-0.09691	21.872					0.8	-0.09691	22.9241
		4	0.60206	21.5009					4	0.60206	18.5338					4	0.60206	24.6668					4	0.60206	19.9104					4	0.60206	19.4631					4	0.60206	20.6304
		20	1.30103	19.278					20	1.30103	16.125					20	1.30103	23.1278					20	1.30103	17.651					20	1.30103	17.0468					20	1.30103	18.1774
		P. efficiency (%)		100.21					P. efficiency (%)		49.2724					P. efficiency (%)		11408.2					P. efficiency (%)		108.802					P. efficiency (%)		99.847					P. efficiency (%)		95.9406
		P. efficiency		2.0021					P. efficiency		1.49272					P. efficiency		115.082					P. efficiency		2.08802					P. efficiency		1.99847					P. efficiency		1.95941
		10^((Average Ct - 23.578)/-3.3169)							10^((Average Ct - 22.536)/-5.7478)							10^((Average Ct - 24.117)/-0.4852)							10^((Average Ct - 21.74)/-3.1276)							10^((Average Ct - 21.438)/-3.3256)							10^((Average Ct - 22.636)/-3.4232)
		OAZ1	TP	Ct	RE	ECCt	ECRE		ACTB	TP	Ct	RE	ECCt	ECRE		TBP	TP	Ct	RE	ECCt	ECRE		RPL27	TP	Ct	RE	ECCt	ECRE		RPL30	TP	Ct	RE	ECCt	ECRE		RPLP1	TP	Ct	RE	ECCt	ECRE
			0hr T1	20.6793	7.48006	20.7107	7.31904			0hr T1	17.7802	6.72059	10.276	135.826			0hr T1	24.3068	0.406321	166.417	5.24295e-294		RPL27	0hr T1	18.8758	8.23737	20.0486	3.47376			0hr T1	18.2873	8.85967	18.2671	8.9844		RPLP1	0hr T1	19.8208	6.64336	19.2344	9.8556
			0hr T2	20.159	10.7343	20.1896	10.509			0hr T2	17.0962	8.83934	9.88069	159.135			0hr T2	24.1087	1.04041	165.06	3.27532e-291			0hr T2	18.8936	8.12976	20.0676	3.42558			0hr T2	18.0221	10.6449	18.0022	10.7925			0hr T2	19.4123	8.74442	18.838	12.8675
			0hr T3	19.0773	22.7452	19.1063	22.2931			0hr T3	15.274	18.3418	8.82757	242.654			0hr T3	22.9477	257.025	157.112	7.89557e-275			0hr T3	18.0616	15.0003	19.1839	6.56575			0hr T3	17.6907	13.3905	17.6712	13.5728			0hr T3	18.854	12.7294	18.2962	18.5245
			8hr T1	19.5669	16.192	19.5965	15.862			8hr T1	15.2295	18.6714	8.80187	245.165			8hr T1	22.7226	747.83	155.571	1.18301e-271			8hr T1	18.2897	12.682	19.4261	5.4934			8hr T1	17.6051	14.2086	17.5856	14.4012			8hr T1	18.7224	13.9074	18.1686	20.186
			8hr T2	20.7613	7.06639	20.7928	6.91368			8hr T2	17.4206	7.76199	10.0682	147.619			8hr T2	24.097	1.0994	164.981	4.77784e-291			8hr T2	18.7193	9.24329	19.8824	3.92597			8hr T2	18.5592	7.33906	18.5387	7.44393			8hr T2	19.6305	7.55067	19.0497	11.1593
			8hr T3	19.8029	13.7444	19.833	13.461			8hr T3	16.3833	11.761	9.4687	187.692			8hr T3	23.5268	16.4562	161.077	5.30976e-283			8hr T3	18.2809	12.7644	19.4167	5.53136			8hr T3	17.9268	11.3712	17.907	11.5281			8hr T3	19.0652	11.0435	18.5012	16.1389
			48hr T1	20.3885	9.15352	20.4194	8.95922			48hr T1	16.3576	11.8825	9.45386	188.81			48hr T1	23.5732	13.207	161.394	1.17776e-283			48hr T1	18.8045	8.68104	19.9729	3.67281			48hr T1	17.9989	10.8178	17.979	10.9677			48hr T1	19.2474	9.77022	18.6779	14.3299
			48hr T2	20.1131	11.0818	20.1436	10.8497			48hr T2	15.9252	14.1301	9.20393	208.693			48hr T2	23.3288	42.1237	159.721	3.30978e-280			48hr T2	18.7574	8.98782	19.9228	3.81082			48hr T2	17.9473	11.2111	17.9275	11.3659			48hr T2	19.1572	10.3812	18.5904	15.1987
			48hr T3	21.4159	4.4857	21.4484	4.38573			48hr T3	17.5013	7.51502	10.1149	144.886			48hr T3	24.4226	0.234503	167.21	1.21666e-295			48hr T3	19.1241	6.86131	20.3123	2.86079			48hr T3	18.371	8.36077	18.3507	8.47902			48hr T3	20.1974	5.15664	19.5999	7.70757
		Water		38.8313	2.51961e-05	38.8902	2.41872e-05		Water		37.5637	0.00242929	21.7099	1.39229		Water		33.2677	1.38166e-19	227.768	0		Water		#DIV/0!	#DIV/0!	#DIV/0!	#DIV/0!		Water		36.9644	2.14415e-05	36.9236	2.2056e-05		Water		38.128	2.98127e-05	37.0001	6.36666e-05
		Mean		20.2183	11.4093	20.2489	11.1725		Mean		16.552	11.736	9.56619	184.498		Mean		23.6705	119.936	162.06	1.31533e-272		Mean		18.6452	10.0652	19.8037	4.30669		Mean		18.0454	10.6893	18.0255	10.8373		Mean		19.3452	9.54742	18.7729	13.9964
		SE		0.218976	1.73816	0.219308	1.7047		SE		0.300241	1.42571	0.173524	12.9663		SE		0.189614	78.4158	1.29819	0		SE		0.110405	0.857732	0.117265	0.390707		SE		0.0977901	0.706508	0.0976821	0.715519		SE		0.148688	0.892089	0.144289	1.27163
		SD		0.656928	5.21448	0.657924	5.1141		SD		0.900723	4.27712	0.520571	38.899		SD		0.568841	235.248	3.89458	0		SD		0.331214	2.5732	0.351794	1.17212		SD		0.29337	2.11952	0.293046	2.14656		SD		0.446063	2.67627	0.432867	3.81489
		CV		0.0324918	0.457039	0.0324918	0.457741		CV		0.0544178	0.364446	0.0544178	0.210837		CV		0.0240317	1.96144	0.0240317	0		CV		0.017764	0.255652	0.017764	0.272163		CV		0.0162574	0.198285	0.0162574	0.198072		CV		0.023058	0.280313	0.023058	0.272562
		CCSER2							GUSB							TFRC							PGK1							EPAS1
		cDNA Pool Standard							cDNA Pool Standard							cDNA Pool Standard							cDNA Pool Standard							cDNA Pool Standard
		ng / ul	Log	Avg Ct					ng / ul	Log	Avg Ct					ng / ul	Log	Avg Ct					ng / ul	Log	Avg Ct					ng / ul	Log	Avg Ct
		0.032	-1.49485	28.9784					0.032	-1.49485	28.177					0.032	-1.49485	24.5215					0.032	-1.49485	26.5678					0.032	-1.49485	30.1957
		0.16	-0.79588	27.4358					0.16	-0.79588	26.1082					0.16	-0.79588	22.9					0.16	-0.79588	24.0383					0.16	-0.79588	28.9283
		0.8	-0.09691	26.3115					0.8	-0.09691	24.3777					0.8	-0.09691	20.95					0.8	-0.09691	21.892					0.8	-0.09691	28.54
		4	0.60206	24.2529					4	0.60206	22.1955					4	0.60206	20.895					4	0.60206	35.1561					4	0.60206	27.4316
		20	1.30103	21.8576					20	1.30103	20.1561					20	1.30103	16.4372					20	1.30103	16.8988					20	1.30103	24.813
		P. efficiency (%)		151.848					P. efficiency (%)		124.02					P. efficiency (%)		142.438					P. efficiency (%)		95.374					P. efficiency (%)		271.559
		P. efficiency		2.51848					P. efficiency		2.2402					P. efficiency		2.42438					P. efficiency		1.95374					P. efficiency		3.71559
		10^((Average Ct - 25.526)/-2.4929)							10^((Average Ct - 23.926)/-2.8548)							10^((Average Ct - 20.889)/-2.6001)							10^((Average Ct - 21.415)/-3.438)							10^((Average Ct - 27.812)/-1.7543)
		CCSER2	TP	Ct	RE	ECCt	ECRE		GUSB	TP	Ct	RE	ECCt	ECRE		TFRC	TP	Ct	RE	ECCt	ECRE		PGK1	TP	Ct	RE	ECCt	ECRE		EPAS1	TP	Ct	RE	ECCt	ECRE
			0hr T1	23.1974	8.592	30.9118	0.00691091			0hr T1	21.2774	8.46752	24.759	0.510733			0hr T1	18.1173	11.6407	23.147	0.135385			0hr T1	20.312	2.09332	19.6262	3.31361			0hr T1	26.9288	3.18747	50.9922	6.11871e-14
			0hr T2	22.735	13.1703	30.2956	0.0122103			0hr T2	20.7923	12.5225	24.1945	0.805258			0hr T2	17.5479	19.2746	22.4195	0.257856			0hr T2	19.6463	3.26926	18.983	5.09775			0hr T2	26.0623	9.94028	49.3513	5.27234e-13
			0hr T3	21.7842	31.6934	29.0287	0.0393484			0hr T3	20.2209	19.8535	23.5297	1.37667			0hr T3	16.6829	41.4655	21.3143	0.686185			0hr T3	18.8459	5.5881	18.2096	8.55721			0hr T3	25.2646	28.3181	47.8409	3.82784e-12
			8hr T1	21.578	38.3428	28.7539	0.0507166			8hr T1	19.8795	26.147	23.1324	1.89663			8hr T1	16.5373	47.1689	21.1283	0.808997			8hr T1	16.9404	20.0225	16.3685	29.3679			8hr T1	25.0861	35.7964	47.5028	5.96589e-12
			8hr T2	23.1007	9.39443	30.783	0.00778407			8hr T2	21.1595	9.31231	24.6218	0.570497			8hr T2	18.0048	12.8605	23.0032	0.153768			8hr T2	18.1514	8.8974	17.5386	13.4126			8hr T2	27.6532	1.23168	52.3639	1.0109e-14
			8hr T3	22.2627	20.3713	29.6664	0.0218345			8hr T3	20.585	14.8016	23.9533	0.978217			8hr T3	17.1721	26.8851	21.9394	0.39448			8hr T3	17.5377	13.4203	16.9456	19.952			8hr T3	26.5333	5.35675	50.2432	1.63523e-13
			48hr T1	22.0083	25.7693	29.3272	0.029866			48hr T1	21.0061	10.5388	24.4434	0.658837			48hr T1	16.7853	37.8693	21.4452	0.611088			48hr T1	16.8815	20.8273	16.3116	30.5078			48hr T1	25.3265	26.1082	47.9581	3.28198e-12
			48hr T2	21.6867	34.6817	28.8987	0.0443682			48hr T2	20.8328	12.1197	24.2417	0.775199			48hr T2	16.5562	46.3857	21.1525	0.791874			48hr T2	16.7135	23.3077	16.1493	34.0117			48hr T2	24.7786	53.5972	46.9205	1.28123e-11
			48hr T3	22.9316	10.983	30.5576	0.00958561			48hr T3	22.003	4.71626	25.6033	0.258492			48hr T3	17.8491	14.7622	22.8043	0.183393			48hr T3	17.6422	12.5139	17.0465	18.6483			48hr T3	26.7519	4.02054	50.6572	9.49744e-14
		Water		30.6197	0.00905183	40.8024	7.44801e-07		Water		38.0368	0.000124072	44.2607	1.46469e-06		Water		39.3991	7.60331e-08	50.3369	4.72408e-12		Water		35.432	8.37378e-05	34.2358	0.000186581		Water		36.7286	8.26603e-06	69.5489	1.61724e-24
		Mean		22.365	21.4443	29.8026	0.0247361		Mean		20.8619	13.1643	24.2755	0.870059		Mean		17.2503	28.7014	22.0393	0.447003		Mean		18.0746	12.2155	17.4643	18.0965		Mean		26.0428	18.6174	49.3145	2.97167e-12
		SE		0.200201	3.64128	0.266779	0.00532893		SE		0.193806	2.02649	0.225518	0.156066		SE		0.201922	4.62043	0.257979	0.0878569		SE		0.402377	2.47734	0.388792	3.58075		SE		0.309408	5.74507	0.585893	1.34261e-12
		SD		0.600603	10.9238	0.800337	0.0159868		SD		0.581418	6.07946	0.676555	0.468197		SD		0.605767	13.8613	0.773937	0.263571		SD		1.20713	7.43203	1.16638	10.7423		SD		0.928224	17.2352	1.75768	4.02783e-12
		CV		0.0268546	0.509406	0.0268546	0.646296		CV		0.0278699	0.461813	0.0278699	0.538121		CV		0.0351162	0.482948	0.0351162	0.58964		CV		0.0667862	0.608408	0.0667862	0.593608		CV		0.0356422	0.925758	0.0356422	1.35541

## Sheet: T47D (R3)
	Supplementary Excel File Information: Each sheet in the excel file contains raw qPCR Ct values (B4:B28 - Z4:Z28) for individual biological replicates (R1, R2 & R3) carried out in a 384-well plate. Tables generated in row 31 and row 59 pertain to average Ct values extracted from specified wells in the 384-well reaction plate, against a standard curve of known cDNA amount in ng / ul and Log10. Corr…
		1	2	3	4	5	6	7	8	9	10	11	12	13	14	15	16	17	18	19	20	21	22	23	24								Experiment information
	P	OAZ1															ACTB
	A	28.074	25.7401	23.3191	20.9146	18.6535	19.2445	19.1861	24.2639	19.3892	19.2721	20.9755	19.652	21.2197	20.4481	35.052	30.3606	25.2037	21.1781	18.2334	15.8233	15.7005	15.3981	18.8242	34.4258			Standard					Seeded			2023-08-12
	B	28.1679	25.8354	23.0627	21.0808	18.6717	19.3021	19.1218	24.1911	19.4154	19.1307	21.0074	19.7065	21.1852	20.4426	36.5114	30.1896	26.2878	21.2589	18.2083	15.7523	15.688	15.6317	18.8776	32.6133			Normoxia					RNA extraction			2023-08-19
	P	ACTB						TBP																				Hypoxia 8 hours					RNA integrity check			2023-08-22
	C	15.7386	15.9029	16.9633	15.9948	17.3909	16.2944	26.9812	25.4864	24.6676	25.0766	23.101	23.1439	23.0265	27.1087	23.2049	23.1061	23.9622	23.3333	24.5727	23.7642	31.0234						Hypoxia 48 hours					cDNA synthesis			2023-09-07
	D	15.8221	15.9458	17.1243	15.9712	17.3494	16.2585	27.0712	25.5496	24.628	25.1275	23.0532	23.0845	23.1385	27.2766	23.0284	22.9794	23.9759	23.2715	24.5362	23.8635	31.1278						dH2O					RT-qPCR			2023-09-18
	P	RPL27															RPL30											Empty
	E	26.476	23.9501	21.8969	19.6703	17.3051	18.5845	18.7954	21.068	18.7859	18.2776	20.3268	18.423	20.0054	19.4521	32.889	25.1895	22.9123	20.5817	18.8759	16.1074	17.8447	17.814	22.4482	36.6708
	F	26.3559	24.0696	22.0121	19.6463	17.3708	18.7423	18.6843	21.0912	18.9463	18.2928	20.3298	18.7331	19.9545	19.5565	38.0316	25.2357	22.8722	20.6273	18.4419	15.9704	17.8456	17.7591	22.3476	34.7817		TP	Time point
	P	RPL30						RPLP1																			Ct	Cycle threshold
	G	18.0147	17.7349	19.023	17.7122	18.5771	18.0166	27.8056	25.2598	22.9097	20.6223	18.2724	18.8792	18.9991	22.4047	18.9988	18.984	20.6856	18.8061	20.0843	19.4958	34.0459					RE	Relative expression
	H	18.0016	17.7148	19.2677	17.8338	18.6659	18.2276	27.3329	25.1972	22.8885	20.493	18.1375	18.8335	18.9304	22.4992	18.8887	18.6944	20.7683	18.7524	20.0832	19.4891	35.7668					ECCt	Efficiency corrected cycle threshold
	P	CCSSER2															GUSB										ECRE	Efficiency corrected relative expression
	I	28.7775	27.047	25.5362	23.3587	20.981	21.243	21.0807	25.4338	21.3741	21.2035	22.2362	21.1821	22.3322	21.6105	30.5986	29.0629	26.8333	25.2013	22.9731	20.5115	21.3252	21.5509	26.4929	35.0013
	J	28.6931	27.0247	25.5577	23.3485	20.8789	21.2503	21.2544	25.5029	21.3831	21.1855	22.1403	21.1271	22.3929	21.6561	30.5955	28.8236	27.0011	25.2181	22.9868	20.7213	21.4874	21.4017	26.7371	35.5622		Ct Mean	Mean Ct for this gene
	P	GUSB						TFRC																			Ct SD	Standard deviation of Ct in this gene
	K	21.4567	21.1405	22.9764	21.7788	23.1611	22.4048	25.5133	23.3984	21.3911	19.0461	16.7845	17.321	17.5568	21.663	17.3822	17.3046	19.0471	17.0445	18.4552	17.6662	31.458					Ct CV	Coefficient of variation for this gene
	L	21.4476	21.0997	22.9662	21.7007	23.1278	22.4115	25.4582	23.6131	21.3986	19.1298	16.8116	17.0605	17.3235	21.6203	17.5125	17.4164	18.9826	17.0124	18.594	17.8004	31.0463
	P	PGK1																									Formulas
	M	27.6423	25.1665	23.0841	20.73	18.2416	20.3127	20.382	23.9546	18.6281	18.3326	19.8928	17.6279	18.9526	18.157	35.1668											ECRE	*=SUM(Ct*(log(p.efficiency)/log(2)))
	N	27.6822	25.3655	23.0819	20.7639	18.0242	20.2956	20.2934	24.0214	18.5677	18.3534	20.0471	17.6434	18.9455	18.1767	34.7509											Ct Mean	* =AVERAGE(0hrT1:48hrT3)				** Water samples not included in calculations **
	P							EPAS1																			Ct SD	* =STDEV(0hrT1:48hrT3)
	O							29.0865	27.9522	28.5712	27.6654	26.5596	24.0051	23.7271	29.1087	24.4233	24.3197	25.8356	23.978	25.2364	24.7786	34.4598					Ct CV	* =SUM(Ct SD / Ct Mean)
	P							29.6059	27.9463	28.1099	27.6326	26.4174	23.8321	23.8363	29.0913	24.5198	24.206	25.9794	23.9689	25.413	24.6259	Undetermined
		OAZ1							ACTB							TBP							RPL27							RPL30							RPLP1
		cDNA Pool Standard							cDNA Pool Standard							cDNA Pool Standard							cDNA Pool Standard							cDNA Pool Standard							cDNA Pool Standard
		ng / ul	Log	Avg Ct					ng / ul	Log	Avg Ct					ng / ul	Log	Avg Ct					ng / ul	Log	Avg Ct					ng / ul	Log	Avg Ct					ng / ul	Log	Avg Ct
		0.032	-1.49485	28.1209					0.032	-1.49485	30.2751					0.032	-1.49485	27.0262					0.032	-1.49485	26.4159					0.032	-1.49485	25.2126					0.032	-1.49485	27.5692
		0.16	-0.79588	25.7878					0.16	-0.79588	25.7458					0.16	-0.79588	25.518					0.16	-0.79588	24.0099					0.16	-0.79588	22.8923					0.16	-0.79588	25.2285
		0.8	-0.09691	23.1909					0.8	-0.09691	21.2185					0.8	-0.09691	24.6478					0.8	-0.09691	21.9545					0.8	-0.09691	20.6045					0.8	-0.09691	22.8991
		4	0.60206	20.9977					4	0.60206	18.2208					4	0.60206	25.102					4	0.60206	19.6583					4	0.60206	18.6589					4	0.60206	20.5577
		20	1.30103	18.6626					20	1.30103	15.7878					20	1.30103	23.0771					20	1.30103	17.3379					20	1.30103	16.0389					20	1.30103	18.205
		P. efficiency (%)		97.1684					P. efficiency (%)		55.418					P. efficiency (%)		592.93					P. efficiency (%)		104.432					P. efficiency (%)		103.958					P. efficiency (%)		98.9356
		P. efficiency		1.97168					P. efficiency		1.55418					P. efficiency		6.9293					P. efficiency		2.04432					P. efficiency		2.03958					P. efficiency		1.98936
		10^((Average Ct - 23.023)/-3.3917)							10^((Average Ct - 21.744)/-5.2219)							10^((Average Ct - 24.959)/-1.1895)							10^((Average Ct - 21.563)/-3.2201)							10^((Average Ct - 20.368)/-3.2306)							10^((Average Ct - 22.567)/-3.3477)
		OAZ1	TP	Ct	RE	ECCt	ECRE		ACTB	TP	Ct	RE	ECCt	ECRE		TBP	TP	Ct	RE	ECCt	ECRE		RPL27	TP	Ct	RE	ECCt	ECRE		RPL30	TP	Ct	RE	ECCt	ECRE		RPLP1	TP	Ct	RE	ECCt	ECRE
			0hr T1	19.2733	12.7513	18.8768	16.6897			0hr T1	15.6943	14.4057	9.98395	178.675			0hr T1	23.1142	35.5532	64.5513	5.18975e-34		RPL27	0hr T1	18.6634	7.95177	19.2536	5.21413			0hr T1	17.8451	6.03845	18.3496	4.21473		RPLP1	0hr T1	18.8564	12.8355	18.7112	14.1833
			0hr T2	19.1539	13.8276	18.7599	18.0684			0hr T2	15.5149	15.5913	9.86984	187.895			0hr T2	23.0825	37.8027	64.4628	6.15967e-34			0hr T2	18.7399	7.52882	19.3325	4.92827			0hr T2	17.7865	6.29606	18.2893	4.39973			0hr T2	18.9647	11.9136	18.8187	13.1721
			0hr T3	24.2275	0.441444	23.7291	0.619184			0hr T3	18.8509	3.58119	11.9921	73.7064			0hr T3	27.1926	0.0132502	75.9411	1.38007e-43			0hr T3	21.0796	1.41295	21.7462	0.877238			0hr T3	22.3979	0.235322	23.0311	0.149854			0hr T3	22.452	1.08234	22.2791	1.21898
			8hr T1	19.4023	11.6821	19.0032	15.3179			8hr T1	15.7804	13.8689	10.0387	174.41			8hr T1	23.1166	35.3898	64.558	5.12344e-34			8hr T1	18.8661	6.87879	19.4627	4.48993			8hr T1	18.0081	5.37617	18.5172	3.74017			8hr T1	18.9437	12.0868	18.7979	13.3621
			8hr T2	19.2014	13.389	18.8064	17.5068			8hr T2	15.9244	13.0156	10.1303	167.505			8hr T2	23.0428	40.8284	64.3517	7.63735e-34			8hr T2	18.2852	10.4212	18.8634	6.89207			8hr T2	17.7248	6.57911	18.2259	4.60325			8hr T2	18.8392	12.988	18.6942	14.3504
			8hr T3	20.9914	3.97179	20.5596	5.3248			8hr T3	17.0438	7.94489	10.8425	122.364			8hr T3	23.9691	6.79557	66.9386	5.10693e-36			8hr T3	20.3283	2.41792	20.9711	1.5269			8hr T3	19.1454	2.39027	19.6866	1.62522			8hr T3	20.727	3.54518	20.5674	3.95642
			48hr T1	19.6793	9.67958	19.2744	12.7414			48hr T1	15.983	12.6835	10.1676	164.774			48hr T1	23.3024	24.6982	65.0769	1.87631e-34			48hr T1	18.5781	8.45219	19.1656	5.55297			48hr T1	17.773	6.35716	18.2754	4.44364			48hr T1	18.7792	13.5349	18.6347	14.9499
			48hr T2	21.2024	3.44167	20.7663	4.62771			48hr T2	17.3702	6.88013	11.0501	111.66			48hr T2	24.5545	2.18813	68.5735	2.15634e-37			48hr T2	19.98	3.10176	20.6118	1.97423			48hr T2	18.6215	3.47226	19.1479	2.38596			48hr T2	20.0837	5.51806	19.9291	6.13721
			48hr T3	20.4454	5.7542	20.0248	7.6558			48hr T3	16.2764	11.144	10.3543	151.753			48hr T3	23.8138	9.17742	66.5052	1.18193e-35			48hr T3	19.5043	4.35844	20.1211	2.80409			48hr T3	18.1221	4.95665	18.6344	3.4404			48hr T3	19.4925	8.28702	19.3424	9.18805
		Water		35.7817	0.000173087	35.0456	0.000285291		Water		33.5196	0.00555861	21.3236	1.20368		Water		31.0756	7.20843e-06	86.7851	1.05545e-52		Water		35.4603	4.83279e-05	36.5817	2.16752e-05		Water		35.7263	1.762e-05	36.7362	8.57785e-06		Water		34.9064	0.000197474	34.6376	0.000237231
		Mean		20.3974	8.32651	19.9778	10.9502		Mean		16.4931	11.0128	10.4922	148.083		Mean		23.9098	21.383	66.7732	2.90644e-34		Mean		19.3361	5.83598	19.9475	3.80664		Mean		18.6027	4.6335	19.1286	3.22255		Mean		19.682	9.08793	19.5305	10.0576
		SE		0.514229	1.57204	0.50365	2.04302		SE		0.340034	1.26282	0.216314	11.8651		SE		0.419764	5.26177	1.17228	9.74772e-35		SE		0.297622	0.976286	0.307033	0.651844		SE		0.471169	0.683807	0.484489	0.481456		SE		0.388546	1.46652	0.385555	1.6158
		SD		1.54269	4.71612	1.51095	6.12905		SD		1.0201	3.78845	0.648942	35.5953		SD		1.25929	15.7853	3.51684	2.92431e-34		SD		0.892865	2.92886	0.9211	1.95553		SD		1.41351	2.05142	1.45347	1.44437		SD		1.16564	4.39956	1.15666	4.84739
		CV		0.0756314	0.566398	0.0756314	0.559721		CV		0.0618502	0.344004	0.0618502	0.240375		CV		0.0526683	0.738219	0.0526683	1.00615		CV		0.0461761	0.501862	0.0461761	0.513715		CV		0.0759839	0.442737	0.0759839	0.448206		CV		0.0592234	0.48411	0.0592234	0.481963
		CCSER2							GUSB							TFRC							PGK1							EPAS1
		cDNA Pool Standard							cDNA Pool Standard							cDNA Pool Standard							cDNA Pool Standard							cDNA Pool Standard
		ng / ul	Log	Avg Ct					ng / ul	Log	Avg Ct					ng / ul	Log	Avg Ct					ng / ul	Log	Avg Ct					ng / ul	Log	Avg Ct
		0.032	-1.49485	28.7353					0.032	-1.49485	28.9433					0.032	-1.49485	25.4857					0.032	-1.49485	27.6622					0.032	-1.49485	29.3462
		0.16	-0.79588	27.0358					0.16	-0.79588	26.9172					0.16	-0.79588	23.5058					0.16	-0.79588	25.266					0.16	-0.79588	27.9492
		0.8	-0.09691	25.547					0.8	-0.09691	25.2097					0.8	-0.09691	21.3949					0.8	-0.09691	23.083					0.8	-0.09691	28.3405
		4	0.60206	23.3536					4	0.60206	22.98					4	0.60206	19.0879					4	0.60206	20.7469					4	0.60206	27.649
		20	1.30103	20.9299					20	1.30103	20.6164					20	1.30103	16.798					20	1.30103	18.1329					20	1.30103	26.4885
		P. efficiency (%)		130.299					P. efficiency (%)		118.502					P. efficiency (%)		109.28					P. efficiency (%)		97.9039					P. efficiency (%)		1352.04
		P. efficiency		2.30299					P. efficiency		2.18502					P. efficiency		2.0928					P. efficiency		1.97904					P. efficiency		14.5204
		10^((Average Ct - 24.853)/-2.7602)							10^((Average Ct - 24.648)/-2.9459)							10^((Average Ct - 20.952)/-3.1179)							10^((Average Ct - 22.651)/-3.3732)							10^((Average Ct - 27.871)/-0.8606)
		CCSER2	TP	Ct	RE	ECCt	ECRE		GUSB	TP	Ct	RE	ECCt	ECRE		TFRC	TP	Ct	RE	ECCt	ECRE		PGK1	TP	Ct	RE	ECCt	ECRE		EPAS1	TP	Ct	RE	ECCt	ECRE
			0hr T1	21.2466	20.2561	25.5706	0.549587			0hr T1	21.4063	12.6008	24.1387	1.48892			0hr T1	17.1907	16.0821	18.3157	7.00727			0hr T1	20.3041	4.96289	19.9955	6.1267			0hr T1	23.9186	39141.2	92.3261	1.27209e-75
			0hr T2	21.1675	21.6382	25.4753	0.595027			0hr T2	21.4763	11.9305	24.2176	1.39991			0hr T2	17.4401	13.3769	18.5814	5.75874			0hr T2	20.3377	4.85051	20.0286	5.99005			0hr T2	23.7817	56451.7	91.7977	5.22908e-75
			0hr T3	25.4684	0.598488	30.6514	0.00792992			0hr T3	26.615	0.214925	30.0123	0.0151033			0hr T3	21.6417	0.600906	23.0578	0.211153			0hr T3	23.988	0.401454	23.6234	0.514904			0hr T3	29.1	0.0373177	112.326	7.31912e-99
			8hr T1	21.3786	18.1446	25.7294	0.481395			8hr T1	21.4522	12.1573	24.1904	1.42996			8hr T1	17.4473	13.306	18.589	5.72622			8hr T1	18.5979	15.9057	18.3152	19.291			8hr T1	24.4716	8913.96	94.4606	4.20934e-78
			8hr T2	21.1945	21.1568	25.5078	0.579132			8hr T2	21.1201	15.7601	23.816	1.91617			8hr T2	17.3605	14.187	18.4966	6.13102			8hr T2	18.343	18.929	18.0642	22.8972			8hr T2	24.2629	15579.8	93.6551	3.63275e-77
			8hr T3	22.1882	9.23488	26.7037	0.213546			8hr T3	22.9713	3.70814	25.9035	0.374817			8hr T3	19.0149	4.18116	20.2591	1.66808			8hr T3	19.97	6.23458	19.6664	7.66995			8hr T3	25.9075	191.238	100.003	1.52684e-84
			48hr T1	21.1546	21.8727	25.4598	0.602795			48hr T1	21.7398	9.70969	24.5148	1.10976			48hr T1	17.0284	18.1301	18.1427	7.96179			48hr T1	17.6357	30.6772	17.3676	36.8369			48hr T1	23.9734	33797	92.5378	7.21807e-76
			48hr T2	22.3626	7.98488	26.9136	0.179256			48hr T2	23.1445	3.23881	26.0987	0.321771			48hr T2	18.5246	6.00526	19.7368	2.45325			48hr T2	18.949	12.5159	18.661	15.2351			48hr T2	25.3247	909.478	97.7536	6.27863e-82
			48hr T3	21.6333	14.6715	26.0359	0.372777			48hr T3	22.4082	5.75867	25.2684	0.615724			48hr T3	17.7333	10.7727	18.8937	4.57238			48hr T3	18.1669	21.3473	17.8907	25.7753			48hr T3	24.7022	4809.08	95.3509	3.88773e-79
		Water		30.5971	0.00829797	36.8239	4.60306e-05		Water		35.2818	0.000245652	39.7853	7.27071e-06		Water		31.2521	0.000497107	33.2972	0.000109784		Water		34.9588	0.000224535	34.4275	0.000322708		Water		34.4598	2.2075e-08	133.015	6.67173e-123
		Mean		21.9771	15.062	26.4497	0.397938		Mean		22.4815	8.3421	25.3512	0.96357		Mean		18.1535	10.738	19.3414	4.60999		Mean		19.588	12.8694	19.2903	15.593		Mean		25.0492	17754.8	96.6902	8.071e-76
		SE		0.435131	2.37436	0.523685	0.068328		SE		0.537486	1.65816	0.606094	0.204633		SE		0.45883	1.84862	0.488855	0.820405		SE		0.601959	3.06582	0.592809	3.67522		SE		0.525122	6450.32	2.02698	5.40017e-76
		SD		1.30539	7.12309	1.57105	0.204984		SD		1.61246	4.97447	1.81828	0.613898		SD		1.37649	5.54586	1.46656	2.46121		SD		1.80588	9.19746	1.77843	11.0257		SD		1.57537	19351	6.08094	1.62005e-75
		CV		0.0593978	0.472917	0.0593978	0.515115		CV		0.0717238	0.596309	0.0717238	0.637108		CV		0.075825	0.51647	0.075825	0.533887		CV		0.0921929	0.714678	0.0921929	0.70709		CV		0.062891	1.0899	0.062891	2.00725
