# Supplementary material for: Identification of robust RT-qPCR reference genes for studying changes in gene expression in response to hypoxia in breast cancer cell lines
Source: BMC Genomics. 2025 Jan 21;26:59. doi: 10.1186/s12864-025-11216-6 (PMC11748566; doi:10.1186/s12864-025-11216-6)
Supplement: Supplementary file 3 — Supplementary Material 3 [file 12864_2025_11216_MOESM3_ESM.xlsx]

## Sheet: M231 (R1)
	Supplementary Excel File Information: Each sheet in the excel file contains raw qPCR Ct values (B4:B28 - Z4:Z28) for individual biological replicates (R1, R2 & R3) carried out in a 384-well plate. Tables generated in row 31 and row 59 pertain to average Ct values extracted from specified wells in the 384-well reaction plate, against a standard curve of known cDNA amount in ng / ul and Log10. Corr…
		1	2	3	4	5	6	7	8	9	10	11	12	13	14	15	16	17	18	19	20	21	22	23	24								Experiment information
	P	OAZ1															ACTB
	A	27.4716	24.9965	23.0015	20.5002	18.4132	18.8842	17.7241	19.272	18.9093	20.0121	19.1275	18.297	18.9094	18.9742	34.0194	25.5104	22.9176	20.7563	18.0535	15.1643	15.3251	15.6156	16.4124	33.9848			Standard					Seeded			2023-07-05
	B	27.5954	25.2356	22.9636	20.6659	18.1782	18.2315	18.6147	19.0578	18.9277	20.022	18.9463	18.943	18.6386	18.9742	35.4507	25.5276	22.9236	20.8085	18.1144	15.1223	15.3851	15.6927	16.1064	33.4452			Normoxia					RNA extraction			2023-08-02
	P	ACTB						TBP																				Hypoxia 8 hours					RNA integrity check			2023-08-19
	C	16.9139	18.3488	15.5082	16.4962	16.1981	15.8506	26.2133	23.7799	22.3788	23.4818	21.9522	22.1881	22.1761	22.8795	23.0554	23.8606	22.3981	22.6726	22.7856	22.5977	24.4475						Hypoxia 48 hours					cDNA synthesis			2023-08-03
	D	16.867	18.5259	15.586	16.4808	16.1946	15.706	26.0672	23.7467	22.2479	23.3867	21.9418	22.0348	22.1006	22.7059	23.0796	23.9922	22.451	22.7579	22.7944	22.6249	27.1595						dH2O					RT-qPCR			2023-08-04
	P	RPL27															RPL30											Empty
	E	26.2331	23.9454	21.7849	19.1638	17.1892	20.0746	18.1023	19.6405	17.9461	18.437	19.0863	18.819	19.4788	19.5978	Undetermined	26.6818	24.6288	22.1451	19.8961	17.6946	19.1461	18.9097	19.4787	Undetermined
	F	26.3222	23.8599	21.6363	19.1225	17.0958	19.9807	18.2521	19.5866	17.8497	18.4262	19.1786	18.7928	19.5056	19.4579	Undetermined	26.6138	24.6383	22.2876	19.7912	17.2807	19.0423	18.7274	19.387	36.6301		TP	Time point
	P	RPL30						RPLP1																			Ct	Cycle threshold
	G	18.7964	19.3092	18.9274	18.7684	18.9605	18.8887	27.0562	24.7769	22.5291	20.225	17.8801	19.8833	18.6205	19.6193	18.3725	18.9558	19.2783	18.9222	19.4255	19.3791	35.401					RE	Relative expression
	H	18.8394	19.3642	18.8744	18.6686	18.9855	18.7688	26.9852	24.9369	22.5672	20.0697	17.8463	19.6125	18.4394	19.7344	18.3744	19.2359	19.1703	18.8407	19.377	19.3528	37.8598					ECCt	Efficiency corrected cycle threshold
	P	CCSSER2															GUSB										ECRE	Efficiency corrected relative expression
	I	29.8678	27.6783	25.5531	23.0336	20.8247	21.5756	21.9618	22.0211	22.4518	23.279	21.9	21.4143	21.1363	20.9259	31.1415	30.0024	28.2067	26.1368	37.6648	21.4074	22.0419	22.0532	22.5586	33.4483
	J	29.6113	27.7429	25.4538	23.1246	20.823	21.3549	21.8034	22.0733	22.4351	23.2639	21.9216	21.4882	21.1265	20.8917	31.1321	30.5845	28.0805	26.0389	37.7252	21.4245	22.1344	22.001	22.5809	35.2601		Ct Mean	Mean Ct for this gene
	P	GUSB						TFRC																			Ct SD	Standard deviation of Ct in this gene
	K	22.5417	23.6798	22.2337	22.9488	22.8012	22.5575	28.5249	26.4477	24.3337	21.7441	19.6738	20.0453	20.1862	20.5411	21.205	22.0413	20.5834	19.9755	19.7948	19.4262	32.1248					Ct CV	Coefficient of variation for this gene
	L	22.5992	23.6027	22.1434	22.7522	22.7419	22.5863	28.7549	26.3946	24.2936	21.72	19.679	20.0912	20.0213	20.432	21.2406	21.9374	20.4845	19.9766	19.7164	19.4033	33.1982
	P	PGK1																									Formulas
	M	25.9667	23.8676	21.5777	18.9437	16.9019	18.5981	18.0118	18.8194	17.046	18.0066	17.09	17.6531	17.7386	17.3643	35.4062											ECRE	*=SUM(Ct*(log(p.efficiency)/log(2)))
	N	26.0448	23.8784	21.6932	18.8653	16.7706	18.6291	18.0191	18.8483	17.0029	17.9401	17.0665	17.5925	17.6811	17.633	34.7125											Ct Mean	* =AVERAGE(0hrT1:48hrT3)				** Water samples not included in calculations **
	P							EPAS1																			Ct SD	* =STDEV(0hrT1:48hrT3)
	O							32.7972	30.4091	28.5855	26.5489	13.5744	23.8616	24.6161	24.8688	24.9686	26.5162	24.5052	24.7685	24.2839	24.0067	33.2668					Ct CV	* =SUM(Ct SD / Ct Mean)
	P							32.9385	30.5991	28.4746	26.3616	24.5315	23.878	24.6929	24.8874	25.0065	26.6109	24.5128	24.7335	24.2108	24.0339	35.2124
		OAZ1							ACTB							TBP							RPL27							RPL30							RPLP1
		cDNA Pool Standard							cDNA Pool Standard							cDNA Pool Standard							cDNA Pool Standard							cDNA Pool Standard							cDNA Pool Standard
		ng / ul	Log	Avg Ct					ng / ul	Log	Avg Ct					ng / ul	Log	Avg Ct					ng / ul	Log	Avg Ct					ng / ul	Log	Avg Ct					ng / ul	Log	Avg Ct
		0.032	-1.49485	27.5335					0.032	-1.49485	25.519					0.032	-1.49485	26.1403					0.032	-1.49485	26.2776					0.032	-1.49485	26.6478					0.032	-1.49485	27.0207
		0.16	-0.79588	25.1161					0.16	-0.79588	22.9206					0.16	-0.79588	23.7633					0.16	-0.79588	23.9026					0.16	-0.79588	24.6336					0.16	-0.79588	24.8569
		0.8	-0.09691	22.9825					0.8	-0.09691	20.7824					0.8	-0.09691	22.3134					0.8	-0.09691	21.7106					0.8	-0.09691	22.2164					0.8	-0.09691	22.5482
		4	0.60206	20.5831					4	0.60206	18.0839					4	0.60206	23.4343					4	0.60206	19.1432					4	0.60206	19.8436					4	0.60206	20.1473
		20	1.30103	18.2957					20	1.30103	15.1433					20	1.30103	21.947					20	1.30103	17.1425					20	1.30103	17.4876					20	1.30103	17.8632
		P. efficiency (%)		101.273					P. efficiency (%)		87.5704					P. efficiency (%)		533.854					P. efficiency (%)		101.145					P. efficiency (%)		100.656					P. efficiency (%)		101.175
		P. efficiency		2.01273					P. efficiency		1.8757					P. efficiency		6.33854					P. efficiency		2.01145					P. efficiency		2.00656					P. efficiency		2.01175
		10^((Average Ct - 22.583)/-3.2918)							10^((Average Ct - 20.135)/-3.6608)							10^((Average Ct - 23.399)/-1.2469)							10^((Average Ct - 21.316)/-3.2948)							10^((Average Ct - 21.845)/-3.3063)							10^((Average Ct - 22.168)/-3.2941)
		OAZ1	TP	Ct	RE	ECCt	ECRE		ACTB	TP	Ct	RE	ECCt	ECRE		TBP	TP	Ct	RE	ECCt	ECRE		RPL27	TP	Ct	RE	ECCt	ECRE		RPL30	TP	Ct	RE	ECCt	ECRE		RPLP1	TP	Ct	RE	ECCt	ECRE
			0hr T1	18.5579	16.7022	18.7277	14.8311			0hr T1	15.3551	20.2163	13.9337	49.4282			0hr T1	22.1115	10.7793	58.9082	3.32645e-29		RPL27	0hr T1	20.0276	2.46052	20.1925	2.19269			0hr T1	19.0942	6.79183	19.1845	6.37807		RPLP1	0hr T1	19.7479	5.42836	19.9148	4.83086
			0hr T2	18.1694	21.9178	18.3357	19.511			0hr T2	15.6542	16.7497	14.2051	41.6718			0hr T2	22.1383	10.2572	58.9799	2.9143e-29			0hr T2	18.1772	8.96701	18.3269	8.07651			0hr T2	18.8185	8.22923	18.9075	7.73492			0hr T2	18.5299	12.718	18.6865	11.3998
			0hr T3	19.1649	10.9237	19.3403	9.6624			0hr T3	16.2594	11.4467	14.7543	29.4998			0hr T3	22.7927	3.06368	60.7232	1.16527e-30			0hr T3	19.6136	3.28629	19.775	2.93557			0hr T3	19.4329	5.36488	19.5247	5.03243			0hr T3	19.6769	5.70483	19.8431	5.07903
			8hr T1	18.9185	12.9783	19.0917	11.4978			8hr T1	16.8905	7.69642	15.327	20.5771			8hr T1	23.0675	1.84437	61.4553	3.01481e-31			8hr T1	17.8979	10.9	18.0453	9.8333			8hr T1	18.8179	8.23284	18.9069	7.73833			8hr T1	18.3735	14.1877	18.5287	12.729
			8hr T2	20.0171	6.01849	20.2003	5.29459			8hr T2	18.4373	2.90899	16.7306	8.51044			8hr T2	23.9264	0.377601	63.7435	4.40714e-33			8hr T2	18.4316	7.50649	18.5834	6.75114			8hr T2	19.3367	5.73638	19.4281	5.38262			8hr T2	19.0958	8.56311	19.2571	7.64996
			8hr T3	19.0369	11.947	19.2111	10.5762			8hr T3	15.5471	17.9166	14.1079	44.2978			8hr T3	22.4246	6.04626	59.7424	7.12856e-30			8hr T3	19.1325	4.59965	19.29	4.12015			8hr T3	18.9009	7.77055	18.9902	7.30181			8hr T3	19.2243	7.82765	19.3867	6.98763
			48hr T1	18.62	15.9922	18.7904	14.1951			48hr T1	16.4885	9.91051	14.9622	25.8837			48hr T1	22.7152	3.53485	60.5168	1.70587e-30			48hr T1	18.8059	5.77883	18.9607	5.18615			48hr T1	18.7185	8.82325	18.8069	8.29599			48hr T1	18.8815	9.94736	19.041	8.89786
			48hr T2	18.774	14.3584	18.9459	12.7323			48hr T2	16.1963	11.9098	14.6971	30.5808			48hr T2	22.79	3.07883	60.7161	1.18069e-30			48hr T2	19.4922	3.57707	19.6527	3.19755			48hr T2	18.973	7.38982	19.0627	6.9424			48hr T2	19.4013	6.91681	19.5652	6.16808
			48hr T3	18.9742	12.4822	19.1479	11.0544			48hr T3	15.7783	15.4918	14.3177	38.8217			48hr T3	22.6113	4.28246	60.24	2.844e-30			48hr T3	19.5278	3.48915	19.6886	3.11832			48hr T3	18.8288	8.17087	18.9178	7.67981			48hr T3	19.366	7.08966	19.5296	6.32354
		Water		34.7351	0.000203415	35.053	0.000162857		Water		33.715	0.000195176	30.5941	0.00138979		Water		25.8035	0.0117922	68.7445	4.29979e-37		Water		#DIV/0!	#DIV/0!	#DIV/0!	#DIV/0!		Water		36.6301	3.37449e-05	36.8032	2.99117e-05		Water		36.6304	4.07004e-05	36.9399	3.27837e-05
		Mean		18.9148	13.7023	19.0879	12.1505		Mean		16.2896	12.6941	14.7817	32.1413		Mean		22.7308	4.80717	60.5584	8.52642e-30		Mean		19.0118	5.61833	19.1684	5.04571		Mean		18.9913	7.38996	19.081	6.94293		Mean		19.1441	8.70928	19.3058	7.78509
		SE		0.160471	1.37896	0.16194	1.23319		SE		0.296333	1.71694	0.268902	4.04113		SE		0.171883	1.12888	0.457922	4.1069e-30		SE		0.228308	0.915224	0.230188	0.828613		SE		0.0781054	0.375431	0.0784746	0.35427		SE		0.149592	0.956087	0.150856	0.86211
		SD		0.481413	4.13687	0.485819	3.69957		SD		0.888999	5.15082	0.806707	12.1234		SD		0.515649	3.38665	1.37377	1.23207e-29		SD		0.684924	2.74567	0.690563	2.48584		SD		0.234316	1.12629	0.235424	1.06281		SD		0.448776	2.86826	0.452567	2.58633
		CV		0.0254517	0.301911	0.0254517	0.304477		CV		0.0545746	0.405765	0.0545746	0.377191		CV		0.022685	0.7045	0.022685	1.445		CV		0.0360262	0.488699	0.0360262	0.492664		CV		0.0123381	0.152409	0.0123381	0.153078		CV		0.023442	0.329334	0.023442	0.332216
		CCSER2							GUSB							TFRC							PGK1							EPAS1
		cDNA Pool Standard							cDNA Pool Standard							cDNA Pool Standard							cDNA Pool Standard							cDNA Pool Standard
		ng / ul	Log	Avg Ct					ng / ul	Log	Avg Ct					ng / ul	Log	Avg Ct					ng / ul	Log	Avg Ct					ng / ul	Log	Avg Ct
		0.032	-1.49485	29.7395					0.032	-1.49485	30.2935					0.032	-1.49485	28.6399					0.032	-1.49485	26.0058					0.032	-1.49485	32.8679
		0.16	-0.79588	27.7106					0.16	-0.79588	28.1436					0.16	-0.79588	26.4211					0.16	-0.79588	23.873					0.16	-0.79588	30.5041
		0.8	-0.09691	25.5035					0.8	-0.09691	26.0879					0.8	-0.09691	24.3136					0.8	-0.09691	21.6355					0.8	-0.09691	28.5301
		4	0.60206	23.0791					4	0.60206	37.695					4	0.60206	21.732					4	0.60206	18.9045					4	0.60206	26.4553
		20	1.30103	20.8238					20	1.30103	21.4159					20	1.30103	19.6764					20	1.30103	16.8363					20	1.30103	19.053
		P. efficiency (%)		104.724					P. efficiency (%)		106.557					P. efficiency (%)		103.733					P. efficiency (%)		99.478					P. efficiency (%)		66.2047
		P. efficiency		2.04724					P. efficiency		2.06557					P. efficiency		2.03733					P. efficiency		1.99478					P. efficiency		1.66205
		10^((Average Ct - 25.06)/-3.2137)							10^((Average Ct - 25.623)/-3.1742)							10^((Average Ct - 23.843)/-3.2356)							10^((Average Ct - 21.128)/-3.3345)							10^((Average Ct - 27.043)/-4.5322)
		CCSER2	TP	Ct	RE	ECCt	ECRE		GUSB	TP	Ct	RE	ECCt	ECRE		TFRC	TP	Ct	RE	ECCt	ECRE		PGK1	TP	Ct	RE	ECCt	ECRE		EPAS1	TP	Ct	RE	ECCt	ECRE
			0hr T1	21.4653	13.1392	22.1881	7.82764			0hr T1	22.0881	12.9903	23.1161	6.16258			0hr T1	20.0683	14.6764	20.6037	10.0262			0hr T1	18.6136	5.67614	18.5434	5.95798			0hr T1	23.8698	5.01359	17.4956	127.81
			0hr T2	21.8826	9.74338	22.6195	5.74642			0hr T2	22.0271	13.5789	23.0522	6.45511			0hr T2	20.1037	14.311	20.6401	9.77			0hr T2	18.0155	8.57885	17.9476	8.99081			0hr T2	24.6545	3.36511	18.0708	95.4226
			0hr T3	22.0472	8.65922	22.7897	5.08675			0hr T3	22.5697	9.16002	23.6202	4.27541			0hr T3	20.4865	10.8981	21.0331	7.3862			0hr T3	18.8338	4.87537	18.7628	5.12039			0hr T3	24.8781	3.00376	18.2347	87.7994
			8hr T1	22.4435	6.51905	23.1993	3.7931			8hr T1	22.5704	9.15539	23.6209	4.27315			8hr T1	21.2228	6.45374	21.789	4.31329			8hr T1	17.0245	17.0069	16.9603	17.7777			8hr T1	24.9876	2.84129	18.3149	84.2929
			8hr T2	23.2714	3.60196	24.0552	2.05434			8hr T2	23.6412	4.21054	24.7415	1.89544			8hr T2	21.9894	3.74012	22.5761	2.46355			8hr T2	17.9733	8.83229	17.9056	9.2554			8hr T2	26.5635	1.27582	19.4701	46.8727
			8hr T3	21.9108	9.54844	22.6487	5.62761			8hr T3	22.1886	12.0776	23.2212	5.71018			8hr T3	20.5339	10.5368	21.0818	7.1349			8hr T3	17.0783	16.387	17.0139	17.132			8hr T3	24.509	3.62334	17.9642	100.736
			48hr T1	21.4513	13.2716	22.1737	7.90916			48hr T1	22.8505	7.47207	23.914	3.45466			48hr T1	19.9761	15.6718	20.509	10.725			48hr T1	17.6228	11.2509	17.5564	11.7792			48hr T1	24.751	3.20416	18.1415	92.0557
			48hr T2	21.1314	16.6896	21.8431	10.0232			48hr T2	22.7716	7.91261	23.8313	3.66811			48hr T2	19.7556	18.3339	20.2827	12.5994			48hr T2	17.7099	10.5946	17.6431	11.0945			48hr T2	24.2473	4.13856	17.7723	111.047
			48hr T3	20.9088	19.5752	21.613	11.8195			48hr T3	22.5719	9.14572	23.6224	4.26843			48hr T3	19.4147	23.3674	19.9327	16.1628			48hr T3	17.4987	12.2581	17.4327	12.8295			48hr T3	24.0203	4.64442	17.606	120.842
		Water		31.1368	0.0128557	32.1854	0.00606463		Water		34.3542	0.00177553	35.953	0.000556706		Water		32.6615	0.00188169	33.5329	0.0010121		Water		35.0594	6.63814e-05	34.9272	7.27256e-05		Water		34.2396	0.0258295	25.0963	2.68858
		Mean		21.8347	11.1942	22.57	6.65418		Mean		22.5866	9.52257	23.6378	4.46256		Mean		20.3946	13.1099	20.9387	8.95348		Mean		17.8189	10.6067	17.7517	11.1042		Mean		24.7201	3.45667	18.1189	96.3198
		SE		0.225624	1.56851	0.233222	0.960074		SE		0.154633	0.932472	0.16183	0.454913		SE		0.248247	1.88095	0.25487	1.31298		SE		0.194261	1.32374	0.193528	1.38098		SE		0.247976	0.346759	0.181757	7.46232
		SD		0.676872	4.70553	0.699667	2.88022		SD		0.463899	2.79742	0.485489	1.36474		SD		0.744741	5.64285	0.764611	3.93894		SD		0.582782	3.97123	0.580585	4.14295		SD		0.743928	1.04028	0.545271	22.387
		CV		0.0309998	0.420355	0.0309998	0.432844		CV		0.0205387	0.293767	0.0205387	0.305819		CV		0.0365167	0.430426	0.0365167	0.439934		CV		0.0327058	0.374408	0.0327058	0.373099		CV		0.030094	0.300948	0.030094	0.232423

## Sheet: M231 (R2)
	Supplementary Excel File Information: Each sheet in the excel file contains raw qPCR Ct values (B4:B28 - Z4:Z28) for individual biological replicates (R1, R2 & R3) carried out in a 384-well plate. Tables generated in row 31 and row 59 pertain to average Ct values extracted from specified wells in the 384-well reaction plate, against a standard curve of known cDNA amount in ng / ul and Log10. Corr…
		1	2	3	4	5	6	7	8	9	10	11	12	13	14	15	16	17	18	19	20	21	22	23	24								Experiment information
	P	OAZ1															ACTB
	A	27.0097	24.5466	22.123	19.9558	17.6584	19.1684	18.7171	20.4531	19.282	20.0248	19.0731	19.5353	21.2302	20.3008	37.4592	28.4445	22.9555	19.6293	16.9609	15.2132	15.8725	15.231	18.0971	35.3186			Standard					Seeded			2023-08-12
	B	26.9608	24.4791	22.2466	19.9719	17.465	19.2305	18.7444	20.2284	19.2391	20.03	19.1832	19.4481	21.2417	20.2854	37.2337	28.3739	23.0011	19.6747	16.8448	14.9763	15.9963	15.7929	18.0648	34.2716			Normoxia					RNA extraction			2023-08-19
	P	ACTB						TBP																				Hypoxia 8 hours					RNA integrity check			2023-08-22
	C	16.4528	17.3714	16.6807	17.2635	20.2453	18.4283	25.7397	24.9094	24.6803	23.1894	20.9978	22.1618	21.5943	23.8082	22.7067	23.3055	22.5813	23.4662	25.0712	24.4909	32.9525						Hypoxia 48 hours					cDNA synthesis			2023-10-04
	D	16.7826	17.2668	16.4552	17.369	20.2474	18.5586	25.7439	24.9249	24.7159	23.3418	21.1719	22.1807	22.1127	23.7401	22.8117	23.2649	22.9346	23.5003	25.1599	24.4597	32.5626						dH2O					RT-qPCR			2023-10-06
	P	RPL27															RPL30											Empty
	E	26.2172	23.7915	21.6846	19.0412	16.9816	18.7997	18.4484	19.0457	19.1027	19.3168	18.9938	18.8911	19.9996	19.6291	36.1207	25.5695	23.1793	21.0091	18.767	16.4072	18.1005	18.0381	18.9523	36.192
	F	26.4708	23.9459	21.7654	19.1146	16.7618	18.8995	17.8975	19.0173	19.1682	19.2043	18.7295	18.9939	19.9642	19.5882	34.9124	25.3897	23.2081	20.9681	18.9611	16.4759	18.1988	17.8995	19.0314	37.4215		TP	Time point
	P	RPL30						RPLP1																			Ct	Cycle threshold
	G	18.2841	18.5822	18.2757	17.9977	18.7629	17.9818	26.4733	23.9823	21.6292	19.4365	16.6942	18.7114	18.4935	19.5031	19.0915	19.3141	18.9694	18.9653	20.3885	19.583	37.2208					RE	Relative expression
	H	18.4012	18.5605	18.2877	18.0498	18.7861	18.1835	26.4175	23.9775	21.6754	19.3512	16.849	18.5031	18.3459	19.3684	19.0463	19.3269	18.8988	18.878	20.3873	19.7386	36.8876					ECCt	Efficiency corrected cycle threshold
	P	CCSSER2															GUSB										ECRE	Efficiency corrected relative expression
	I	27.8956	26.0111	24.3258	22.0068	19.6831	20.9721	20.7486	22.6927	21.469	21.9218	21.4177	21.5265	23.2796	22.4284	29.6986	27.9427	26.0989	24.4528	22.0719	19.967	21.2794	21.3502	22.7594	36.5151
	J	27.8998	26.3521	24.2833	21.9924	19.7084	21.0469	20.7301	22.5413	21.3519	21.839	21.5362	21.44	23.2639	22.4159	29.5431	27.723	26.1557	24.4047	22.1023	19.7189	21.1197	21.1695	22.8156	34.875		Ct Mean	Mean Ct for this gene
	P	GUSB						TFRC																			Ct SD	Standard deviation of Ct in this gene
	K	21.7765	22.288	21.7088	22.1744	23.9029	22.7722	25.6903	24.0896	22.1391	19.9279	17.312	19.021	18.6626	20.4837	19.7171	19.9525	19.67	19.3477	20.9798	20.172	31.3956					Ct CV	Coefficient of variation for this gene
	L	21.366	22.2917	21.4519	22.073	23.7677	22.8409	25.5844	24.1849	22.0897	19.8716	17.536	18.7824	18.8044	20.2821	19.646	20.143	19.8508	19.239	20.9716	20.2676	31.4251
	P	PGK1																									Formulas
	M	25.5284	23.2454	20.6765	18.5878	15.7612	18.0376	18.0975	19.6158	16.9683	17.5798	17.0722	17.91	19.1545	18.6487	33.1938											ECRE	*=SUM(Ct*(log(p.efficiency)/log(2)))
	N	25.3835	23.0481	20.7636	18.3392	15.6179	18.0955	17.9459	19.4752	17.0013	17.4842	16.9539	17.7053	19.2604	18.6128	34.5437											Ct Mean	* =AVERAGE(0hrT1:48hrT3)				** Water samples not included in calculations **
	P							EPAS1																			Ct SD	* =STDEV(0hrT1:48hrT3)
	O							29.4209	26.9036	24.9663	23.4634	21.8322	22.0869	22.1099	24.2796	23.0354	23.8926	23.0021	23.7354	26.9599	26.6976	35.1554					Ct CV	* =SUM(Ct SD / Ct Mean)
	P							28.51	27.2374	25.4383	23.581	21.7612	22.236	22.0259	24.3865	23.0563	23.8725	22.9184	23.7777	26.8213	26.6826	35.0979
		OAZ1							ACTB							TBP							RPL27							RPL30							RPLP1
		cDNA Pool Standard							cDNA Pool Standard							cDNA Pool Standard							cDNA Pool Standard							cDNA Pool Standard							cDNA Pool Standard
		ng / ul	Log	Avg Ct					ng / ul	Log	Avg Ct					ng / ul	Log	Avg Ct					ng / ul	Log	Avg Ct					ng / ul	Log	Avg Ct					ng / ul	Log	Avg Ct
		0.032	-1.49485	26.9853					0.032	-1.49485	28.4092					0.032	-1.49485	25.7418					0.032	-1.49485	26.344					0.032	-1.49485	25.4796					0.032	-1.49485	26.4454
		0.16	-0.79588	24.5128					0.16	-0.79588	22.9783					0.16	-0.79588	24.9171					0.16	-0.79588	23.8687					0.16	-0.79588	23.1937					0.16	-0.79588	23.9799
		0.8	-0.09691	22.1848					0.8	-0.09691	19.652					0.8	-0.09691	24.6981					0.8	-0.09691	21.725					0.8	-0.09691	20.9886					0.8	-0.09691	21.6523
		4	0.60206	19.9638					4	0.60206	16.9028					4	0.60206	23.2656					4	0.60206	19.0779					4	0.60206	18.864					4	0.60206	19.3938
		20	1.30103	17.5617					20	1.30103	15.0948					20	1.30103	21.0848					20	1.30103	16.8717					20	1.30103	16.4415					20	1.30103	16.7716
		P. efficiency (%)		98.9561					P. efficiency (%)		63.5782					P. efficiency (%)		333.94					P. efficiency (%)		97.0069					P. efficiency (%)		105.099					P. efficiency (%)		95.9059
		P. efficiency		1.98956					P. efficiency		1.63578					P. efficiency		4.3394					P. efficiency		1.97007					P. efficiency		2.05099					P. efficiency		1.95906
		10^((Average Ct - 21.917)/-3.3472)							10^((Average Ct - 20.154)/-4.6789)							10^((Average Ct - 23.789)/-1.5688)							10^((Average Ct - 21.248)/-3.3958)							10^((Average Ct - 20.683)/-3.2055)							10^((Average Ct - 21.317)/-3.4241)
		OAZ1	TP	Ct	RE	ECCt	ECRE		ACTB	TP	Ct	RE	ECCt	ECRE		TBP	TP	Ct	RE	ECCt	ECRE		RPL27	TP	Ct	RE	ECCt	ECRE		RPL30	TP	Ct	RE	ECCt	ECRE		RPLP1	TP	Ct	RE	ECCt	ECRE
			0hr T1	19.1995	6.48458	19.0545	7.16456			0hr T1	15.9344	7.97708	11.3131	77.5404			0hr T1	22.1713	10.7445	46.9476	1.72991e-15		RPL27	0hr T1	18.8496	5.08496	18.4395	6.71491			0hr T1	18.1496	6.17041	18.8089	3.84292		RPLP1	0hr T1	18.6073	6.18536	18.0521	8.98497
			0hr T2	18.7308	8.95173	18.5894	9.86637			0hr T2	15.5119	9.82035	11.0132	89.8726			0hr T2	21.8535	17.1301	46.2747	4.64484e-15			0hr T2	18.1729	8.04549	17.7776	10.5189			0hr T2	17.9688	7.02643	18.6214	4.39674			0hr T2	18.4197	7.0168	17.8701	10.1545
			0hr T3	20.3407	2.9575	20.1871	3.28706			0hr T3	18.0809	2.77379	12.8371	36.6277			0hr T3	23.7741	1.02204	50.3417	1.18724e-17			0hr T3	19.0315	4.49483	18.6175	5.95157			0hr T3	18.9918	3.36966	19.6816	2.05301			0hr T3	19.4358	3.54335	18.8558	5.23341
			8hr T1	19.2605	6.2178	19.1151	6.87198			8hr T1	16.6177	5.69893	11.7983	61.071			8hr T1	22.7592	4.53317	48.1926	2.78239e-16			8hr T1	19.1355	4.18891	18.7192	5.55501			8hr T1	18.3426	5.37171	19.0089	3.32869			8hr T1	19.0689	4.53482	18.4999	6.64867
			8hr T2	20.0274	3.66889	19.8762	4.07109			8hr T2	17.3191	4.03547	12.2962	47.7979			8hr T2	23.2852	2.09479	49.3063	5.42627e-17			8hr T2	19.2606	3.84819	18.8416	5.11261			8hr T2	18.5713	4.55786	19.2459	2.80757			8hr T2	19.3205	3.82894	18.744	5.64216
			8hr T3	19.1282	6.81062	18.9837	7.522			8hr T3	16.5679	5.84026	11.7629	62.1424			8hr T3	22.7579	4.54182	48.1898	2.79364e-16			8hr T3	18.8616	5.04359	18.4513	6.66147			8hr T3	18.2817	5.61191	18.9457	3.48306			8hr T3	18.9341	4.96498	18.3691	7.25968
			48hr T1	19.4917	5.30374	19.3445	5.8688			48hr T1	17.3162	4.04112	12.2942	47.8455			48hr T1	23.4832	1.56637	49.7257	2.93209e-17			48hr T1	18.9425	4.77447	18.5304	6.31354			48hr T1	18.0237	6.75457	18.6784	4.22058			48hr T1	18.9216	5.00676	18.357	7.31894
			48hr T2	21.236	1.59759	21.0756	1.78389			48hr T2	20.2463	0.955579	14.3745	17.188			48hr T2	25.1155	0.142699	53.1821	1.83645e-19			48hr T2	19.9819	2.35958	19.5472	3.16841			48hr T2	18.7745	3.93895	19.4564	2.4135			48hr T2	20.3879	1.86785	19.7795	2.81197
			48hr T3	20.2931	3.05589	20.1399	3.39556			48hr T3	18.4934	2.26416	13.13	31.7112			48hr T3	24.4753	0.365207	51.8263	1.34328e-18			48hr T3	19.6087	3.03914	19.1821	4.05851			48hr T3	18.0826	6.47471	18.7394	4.03949			48hr T3	19.6608	3.04574	19.0741	4.51883
		Water		37.3464	2.45668e-05	37.0645	2.98256e-05		Water		34.7951	0.000742736	24.7038	0.106559		Water		32.7576	1.91939e-06	69.364	8.89422e-30		Water		35.5165	6.28331e-05	34.7439	0.000106099		Water		36.8067	9.332e-06	38.1436	3.57207e-06		Water		37.0542	2.53505e-05	35.9485	5.33204e-05
		Mean		19.7453	5.00537	19.5962	5.53681		Mean		17.3431	4.82297	12.3133	52.4218		Mean		23.2973	4.6823	49.3319	7.81037e-16		Mean		19.0939	4.54213	18.6785	6.0061		Mean		18.3541	5.47514	19.0207	3.3984		Mean		19.1952	4.44384	18.6224	6.50812
		SE		0.247548	0.736803	0.245679	0.809722		SE		0.45491	0.886519	0.322977	7.17069		SE		0.331267	1.79432	0.701456	4.87325e-16		SE		0.159928	0.503135	0.156449	0.650188		SE		0.111615	0.403529	0.11567	0.258736		SE		0.186548	0.497266	0.180981	0.708555
		SD		0.742643	2.21041	0.737036	2.42917		SD		1.36473	2.65956	0.968932	21.5121		SD		0.9938	5.38297	2.10437	1.46198e-15		SD		0.479785	1.5094	0.469348	1.95056		SD		0.334846	1.21059	0.347009	0.776207		SD		0.559643	1.4918	0.542944	2.12567
		CV		0.0376111	0.441607	0.0376111	0.43873		CV		0.0786901	0.551436	0.0786901	0.410365		CV		0.0426574	1.14964	0.0426574	1.87184		CV		0.0251277	0.332312	0.0251277	0.324763		CV		0.0182437	0.221106	0.0182437	0.228404		CV		0.0291554	0.3357	0.0291554	0.326617
		CCSER2							GUSB							TFRC							PGK1							EPAS1
		cDNA Pool Standard							cDNA Pool Standard							cDNA Pool Standard							cDNA Pool Standard							cDNA Pool Standard
		ng / ul	Log	Avg Ct					ng / ul	Log	Avg Ct					ng / ul	Log	Avg Ct					ng / ul	Log	Avg Ct					ng / ul	Log	Avg Ct
		0.032	-1.49485	27.8977					0.032	-1.49485	27.8328					0.032	-1.49485	25.6373					0.032	-1.49485	25.456					0.032	-1.49485	28.9655
		0.16	-0.79588	26.1816					0.16	-0.79588	26.1273					0.16	-0.79588	24.1373					0.16	-0.79588	23.1468					0.16	-0.79588	27.0705
		0.8	-0.09691	24.3045					0.8	-0.09691	24.4287					0.8	-0.09691	22.1144					0.8	-0.09691	20.72					0.8	-0.09691	25.2023
		4	0.60206	21.9996					4	0.60206	22.0871					4	0.60206	19.8997					4	0.60206	18.4635					4	0.60206	23.5222
		20	1.30103	19.6958					20	1.30103	19.843					20	1.30103	17.424					20	1.30103	15.6896					20	1.30103	21.7967
		P. efficiency (%)		118.542					P. efficiency (%)		123.428					P. efficiency (%)		117.896					P. efficiency (%)		94.3757					P. efficiency (%)		145.919
		P. efficiency		2.18542					P. efficiency		2.23428					P. efficiency		2.17896					P. efficiency		1.94376					P. efficiency		2.45919
		10^((Average Ct - 23.73)/-2.9452)							10^((Average Ct - 23.786)/-2.8642)							10^((Average Ct - 21.556)/-2.9564)							10^((Average Ct - 20.359)/-3.4645)							10^((Average Ct - 25.063)/-2.5589)
		CCSER2	TP	Ct	RE	ECCt	ECRE		GUSB	TP	Ct	RE	ECCt	ECRE		TFRC	TP	Ct	RE	ECCt	ECRE		PGK1	TP	Ct	RE	ECCt	ECRE		EPAS1	TP	Ct	RE	ECCt	ECRE
			0hr T1	21.0095	8.38875	23.6969	1.02621			0hr T1	21.1995	7.99894	24.5874	0.525036			0hr T1	18.9017	7.90367	21.2387	1.28039			0hr T1	18.0665	4.58889	17.323	7.52153			0hr T1	22.1614	13.6116	28.7697	0.0356006
			0hr T2	20.7394	10.3616	23.3922	1.30226			0hr T2	21.2598	7.62036	24.6574	0.496326			0hr T2	18.7335	9.00988	21.0497	1.48343			0hr T2	18.0217	4.72756	17.2801	7.73934			0hr T2	22.0679	14.807	28.6482	0.0397118
			0hr T3	22.617	2.38723	25.51	0.248667			0hr T3	22.7875	2.23156	26.4292	0.119444			0hr T3	20.3829	2.49347	22.903	0.350245			0hr T3	19.5455	1.71711	18.7412	2.93066			0hr T3	24.3331	1.92863	31.5889	0.00281669
			8hr T1	21.4105	6.13152	24.1491	0.720599			8hr T1	21.5713	5.93252	25.0186	0.371239			8hr T1	19.6816	4.30552	22.115	0.647027			8hr T1	16.9848	9.41756	16.2858	14.9861			8hr T1	23.0459	6.1416	29.9178	0.0126698
			8hr T2	21.8804	4.24624	24.6792	0.476124			8hr T2	22.2899	3.32933	25.852	0.189967			8hr T2	20.0478	3.23711	22.5265	0.469613			8hr T2	17.532	6.54636	16.8105	10.5742			8hr T2	23.8825	2.89278	31.004	0.00476768
			8hr T3	21.4769	5.82105	24.2241	0.67958			8hr T3	21.5803	5.88962	25.0291	0.368127			8hr T3	19.7604	4.04921	22.2035	0.60391			8hr T3	17.013	9.24245	16.3129	14.7188			8hr T3	22.9602	6.63346	29.8067	0.0140025
			48hr T1	21.4833	5.79229	24.2312	0.675793			48hr T1	22.1237	3.80507	25.6593	0.221796			48hr T1	19.2933	5.82565	21.6788	0.90882			48hr T1	17.8076	5.45048	17.0748	8.87071			48hr T1	23.7566	3.24002	30.8404	0.00552358
			48hr T2	23.2718	1.43081	26.2485	0.139594			48hr T2	23.8353	0.961157	27.6444	0.0449664			48hr T2	20.9757	1.57139	23.5691	0.208478			48hr T2	19.2074	2.14976	18.417	3.6353			48hr T2	26.8906	0.193107	34.909	0.000141993
			48hr T3	22.4221	2.78019	25.2902	0.2953			48hr T3	22.8065	2.19769	26.4513	0.117343			48hr T3	20.2198	2.83121	22.7198	0.403981			48hr T3	18.6307	3.15394	17.864	5.24993			48hr T3	26.6901	0.231275	34.6488	0.000179455
		Water		29.6208	0.00999661	33.4097	0.000516886		Water		35.6951	0.000671261	41.3995	1.07094e-05		Water		31.4103	0.000464279	35.2939	2.25511e-05		Water		33.8687	0.000126044	32.475	0.000318291		Water		35.1267	0.000116734	45.6009	9.41725e-09
		Mean		21.8123	5.25996	24.6024	0.618236		Mean		22.1615	4.44069	25.7032	0.272694		Mean		19.7774	4.58079	22.2227	0.706211		Mean		18.0899	5.22157	17.3455	8.46962		Mean		23.9765	5.51994	31.1259	0.0128238
		SE		0.256569	0.911285	0.289387	0.118741		SE		0.27334	0.791576	0.317023	0.0545939		SE		0.226946	0.792295	0.255005	0.13656		SE		0.28191	0.876427	0.270309	1.36967		SE		0.554176	1.70219	0.719424	0.00469069
		SD		0.769707	2.73385	0.868162	0.356222		SD		0.82002	2.37473	0.951068	0.163782		SD		0.680838	2.37689	0.765016	0.40968		SD		0.845731	2.62928	0.810927	4.10902		SD		1.66253	5.10657	2.15827	0.0140721
		CV		0.0352877	0.519748	0.0352877	0.576191		CV		0.0370019	0.534765	0.0370019	0.600607		CV		0.034425	0.518881	0.034425	0.580111		CV		0.0467515	0.503542	0.0467515	0.485148		CV		0.06934	0.925113	0.06934	1.09734

## Sheet: M231 (R3)
	Supplementary Excel File Information: Each sheet in the excel file contains raw qPCR Ct values (B4:B28 - Z4:Z28) for individual biological replicates (R1, R2 & R3) carried out in a 384-well plate. Tables generated in row 31 and row 59 pertain to average Ct values extracted from specified wells in the 384-well reaction plate, against a standard curve of known cDNA amount in ng / ul and Log10. Corr…
		1	2	3	4	5	6	7	8	9	10	11	12	13	14	15	16	17	18	19	20	21	22	23	24								Experiment information
	P	OAZ1															ACTB
	A	29.0347	26.5816	24.6731	22.3127	20.0496	22.0817	21.1785	21.6143	21.5183	20.5102	20.332	20.929	19.8123	20.7735	36.6257	33.2594	27.8827	26.9012	23.0998	20.7251	24.2508	21.8159	23.6826	34.9117			Standard					Seeded			2023-09-23
	B	29.43	26.6953	24.5883	22.3467	20.2388	21.9767	21.0407	21.7151	21.3591	20.6038	20.1122	20.5338	19.8874	20.7218	36.4898	32.4249	27.6701	26.8151	22.9946	20.5198	23.9369	21.8556	23.7489	34.2761			Normoxia					RNA extraction			2023-09-29
	P	ACTB						TBP																				Hypoxia 8 hours					RNA integrity check			2023-10-04
	C	23.3706	20.6537	20.1901	21.5419	19.271	21.6411	26.2227	28.5122	23.8198	24.7234	23.9571	26.0307	25.0273	25.5075	25.4275	24.4362	24.1398	24.8837	23.9082	25.1506	31.4178						Hypoxia 48 hours					cDNA synthesis			2023-10-04
	D	23.9032	20.6328	20.1084	21.634	19.472	21.7831	25.8034	27.2556	23.6274	24.5972	24.0351	26.0025	24.9744	25.4393	25.4789	24.5768	24.1759	24.8743	23.8737	25.0786	30.2972						dH2O					RT-qPCR			2023-08-06
	P	RPL27															RPL30											Empty
	E	25.1672	22.901	20.8185	18.5634	16.1663	19.1876	18.4269	18.3249	18.1713	17.3535	17.0948	17.8024	16.9227	17.9273	34.8233	26.5736	24.183	22.0901	19.848	17.9655	20.3086	19.243	19.4195	35.4747
	F	25.3507	23.3641	20.8764	18.5184	16.3207	19.1866	18.3284	18.2624	18.208	17.339	17.0777	17.6876	16.8743	17.8485	Undetermined	26.4864	24.3227	22.1355	19.8707	17.7111	20.3577	19.5115	19.4632	36.8286		TP	Time point
	P	RPL30						RPLP1																			Ct	Cycle threshold
	G	19.7768	18.8367	18.542	18.9878	18.0683	18.9734	26.6005	23.6297	21.584	19.1795	17.0158	20.1806	18.8563	19.4036	18.9877	17.7745	17.5088	18.0722	17.11	18.1672	36.3531					RE	Relative expression
	H	19.5857	18.9443	18.5043	18.9415	18.1589	18.9682	26.3366	23.7714	21.5684	19.1565	17.0376	20.0966	18.8507	19.2757	18.9261	17.8456	17.5668	18.0391	17.0365	18.0896	35.407					ECCt	Efficiency corrected cycle threshold
	P	CCSSER2															GUSB										ECRE	Efficiency corrected relative expression
	I	30.381	29.6696	27.6283	25.6369	23.3858	25.5922	24.7022	24.9597	24.9665	23.9137	23.459	24.0239	22.8937	23.9898	29.8151	31.0122	29.6936	27.3897	25.4752	23.4543	25.604	24.4806	24.9166	36.5319
	J	30.334	29.2874	27.5545	25.6783	23.5035	25.4705	24.6136	24.8571	24.799	23.895	23.7178	24.0192	23.0015	23.9835	29.9097	31.0947	29.6601	27.2657	25.5693	23.3926	25.662	24.5316	24.9663	34.3992		Ct Mean	Mean Ct for this gene
	P	GUSB						TFRC																			Ct SD	Standard deviation of Ct in this gene
	K	25.1761	24.0959	23.7835	24.323	23.1221	24.3461	28.4451	26.5848	24.4342	22.3285	19.9597	21.9662	21.1418	21.4169	21.594	20.7564	20.2757	20.9487	19.913	20.8359	31.4616					Ct CV	Coefficient of variation for this gene
	L	25.1938	24.1269	23.8169	23.8187	23.2169	24.3698	28.6785	26.5811	24.2156	22.3006	19.9869	21.8639	21.1472	21.3555	21.6111	20.6572	20.3102	20.6469	19.7529	21.0385	30.5696
	P	PGK1																									Formulas
	M	27.3831	24.8036	23.0222	20.7604	18.4445	22.4419	20.8756	21.3594	20.1776	18.6305	18.2813	18.9516	17.4742	19.0262	33.2384											ECRE	*=SUM(Ct*(log(p.efficiency)/log(2)))
	N	27.4104	25.0051	22.9753	20.7491	18.3832	22.4952	20.986	21.5644	20.1726	18.7415	18.276	18.9085	17.5423	18.8266	33.3968											Ct Mean	* =AVERAGE(0hrT1:48hrT3)				** Water samples not included in calculations **
	P							EPAS1																			Ct SD	* =STDEV(0hrT1:48hrT3)
	O							32.473	32.0192	29.2112	29.0359	27.8099	28.365	27.8069	28.4224	28.2374	26.9547	26.8147	27.4011	26.5658	27.9547	36.4699					Ct CV	* =SUM(Ct SD / Ct Mean)
	P							32.983	32.9103	29.2512	29.1442	27.5912	28.2857	27.836	28.2332	28.2394	27.0321	26.7539	27.5094	26.6376	27.7241	33.7839
		OAZ1							ACTB							TBP							RPL27							RPL30							RPLP1
		cDNA Pool Standard							cDNA Pool Standard							cDNA Pool Standard							cDNA Pool Standard							cDNA Pool Standard							cDNA Pool Standard
		ng / ul	Log	Avg Ct					ng / ul	Log	Avg Ct					ng / ul	Log	Avg Ct					ng / ul	Log	Avg Ct					ng / ul	Log	Avg Ct					ng / ul	Log	Avg Ct
		0.032	-1.49485	29.2324					0.032	-1.49485	32.8422					0.032	-1.49485	26.013					0.032	-1.49485	25.259					0.032	-1.49485	26.53					0.032	-1.49485	26.4686
		0.16	-0.79588	26.6385					0.16	-0.79588	27.7764					0.16	-0.79588	27.8839					0.16	-0.79588	23.1325					0.16	-0.79588	24.2529					0.16	-0.79588	23.7005
		0.8	-0.09691	24.6307					0.8	-0.09691	26.8582					0.8	-0.09691	23.7236					0.8	-0.09691	20.8475					0.8	-0.09691	22.1128					0.8	-0.09691	21.5762
		4	0.60206	22.3297					4	0.60206	23.0472					4	0.60206	24.6603					4	0.60206	18.5409					4	0.60206	19.8594					4	0.60206	19.168
		20	1.30103	20.1442					20	1.30103	20.6225					20	1.30103	23.9961					20	1.30103	16.2435					20	1.30103	17.8383					20	1.30103	17.0267
		P. efficiency (%)		104.578					P. efficiency (%)		73.6321					P. efficiency (%)		818.571					P. efficiency (%)		103.688					P. efficiency (%)		109.4					P. efficiency (%)		98.8376
		P. efficiency		2.04578					P. efficiency		1.73632					P. efficiency		9.18571					P. efficiency		2.03688					P. efficiency		2.094					P. efficiency		1.98838
		10^((Average Ct - 24.283)/-3.2169)							10^((Average Ct - 25.825)/-4.1731)							10^((Average Ct - 25.155)/-1.0383)							10^((Average Ct - 20.491)/-3.2366)							10^((Average Ct - 21.817)/-3.1155)							10^((Average Ct - 21.263)/-3.3501)
		OAZ1	TP	Ct	RE	ECCt	ECRE		ACTB	TP	Ct	RE	ECCt	ECRE		TBP	TP	Ct	RE	ECCt	ECRE		RPL27	TP	Ct	RE	ECCt	ECRE		RPL30	TP	Ct	RE	ECCt	ECRE		RPLP1	TP	Ct	RE	ECCt	ECRE
			0hr T1	22.0292	5.0189	22.7484	2.99937			0hr T1	24.0939	2.59913	19.1795	39.1248			0hr T1	26.0166	0.147983	83.2372	1.14897e-56		RPL27	0hr T1	19.1871	2.52852	19.6929	1.76433			0hr T1	20.3332	2.99418	21.6804	1.10623		RPLP1	0hr T1	20.1386	2.16587	19.9692	2.43323
			0hr T2	21.1096	9.69323	21.7988	5.91866			0hr T2	21.8358	9.03513	17.382	105.485			0hr T2	25.0008	1.40763	79.9874	1.5495e-53			0hr T2	18.3777	4.49729	18.8622	3.18608			0hr T2	19.3772	6.06888	20.6611	2.34967			0hr T2	18.8535	5.23872	18.695	5.84185
			0hr T3	21.6647	6.51502	22.372	3.92678			0hr T3	23.7157	3.20215	18.8785	46.1937			0hr T3	25.4734	0.493552	81.4994	5.41964e-55			0hr T3	18.2936	4.77427	18.7759	3.38764			0hr T3	19.4414	5.78795	20.7295	2.23387			0hr T3	19.3397	3.75071	19.177	4.1943
			8hr T1	21.4387	7.65906	22.1386	4.64077			8hr T1	23.6369	3.34455	18.8158	47.8217			8hr T1	25.4532	0.516175	81.4348	6.25527e-55			8hr T1	18.1897	5.1408	18.6692	3.65484			8hr T1	19.6812	4.84766	20.9853	1.84912			8hr T1	18.9569	4.87941	18.7975	5.44443
			8hr T2	20.557	14.3965	21.2282	8.90475			8hr T2	20.6433	17.446	16.4327	178.101			8hr T2	24.5065	4.21292	78.4059	5.169e-52			8hr T2	17.3463	9.36742	17.8036	6.76592			8hr T2	18.8905	8.69642	20.1421	3.44818			8hr T2	17.8101	10.7323	17.6603	11.8959
			8hr T3	20.2221	18.2963	20.8823	11.4058			8hr T3	20.1492	22.9129	16.0395	221.261			8hr T3	24.1578	9.12824	77.2904	6.13444e-51			8hr T3	17.0863	11.2707	17.5367	8.18043			8hr T3	18.5231	11.409	19.7505	4.60586			8hr T3	17.5378	12.941	17.3903	14.3215
			48hr T1	20.7314	12.7068	21.4083	7.8276			48hr T1	21.588	10.359	17.1848	117.615			48hr T1	24.879	1.84425	79.5977	3.67772e-53			48hr T1	17.745	7.05368	18.2128	5.05679			48hr T1	18.9646	8.23274	20.2212	3.2525			48hr T1	18.0556	9.06546	17.9038	10.0626
			48hr T2	19.8498	23.8826	20.4979	15.0184			48hr T2	19.3715	35.1925	15.4204	311.358			48hr T2	23.8909	16.4989	76.4364	4.07598e-50			48hr T2	16.8985	12.8814	17.344	9.38247			48hr T2	18.1136	15.4423	19.3137	6.36039			48hr T2	17.0733	17.8087	16.9297	19.6557
			48hr T3	20.7476	12.5603	21.425	7.73441			48hr T3	21.7121	9.6732	17.2836	111.373			48hr T3	25.1146	1.09367	80.3515	6.91092e-54			48hr T3	17.8879	6.37191	18.3595	4.55581			48hr T3	18.9708	8.19536	20.2278	3.23676			48hr T3	18.1284	8.62329	17.976	9.57587
		Water		36.5578	0.000152858	37.7513	6.50514e-05		Water		34.5939	0.00791961	27.5379	0.388626		Water		30.8575	3.22021e-06	98.7251	1.39217e-71		Water		34.8233	3.7308e-05	35.7414	1.94156e-05		Water		36.1516	2.50571e-05	38.547	4.26659e-06		Water		35.8801	4.33334e-05	35.5784	5.33196e-05
		Mean		20.9278	12.3032	21.6111	7.59739		Mean		21.8607	12.6405	17.4019	130.926		Mean		24.9437	3.92703	79.8045	5.27461e-51		Mean		17.8902	7.09844	18.3619	5.10381		Mean		19.144	7.96383	20.4124	3.16029		Mean		18.4327	8.35616	18.2776	9.2695
		SE		0.219953	1.8907	0.227134	1.20457		SE		0.524551	3.40759	0.41756	28.6877		SE		0.212132	1.72706	0.678692	4.22933e-51		SE		0.225497	1.07389	0.231441	0.79125		SE		0.205457	1.17164	0.21907	0.495427		SE		0.303395	1.56319	0.300843	1.72093
		SD		0.659859	5.67211	0.681403	3.61372		SD		1.57365	10.2228	1.25268	86.0632		SD		0.636395	5.18119	2.03608	1.2688e-50		SD		0.67649	3.22167	0.694324	2.37375		SD		0.616372	3.51493	0.657211	1.48628		SD		0.910184	4.68956	0.90253	5.1628
		CV		0.0315303	0.461027	0.0315303	0.475652		CV		0.0719854	0.80873	0.0719854	0.657343		CV		0.0255133	1.31937	0.0255133	2.40549		CV		0.0378134	0.453856	0.0378134	0.465094		CV		0.0321967	0.441362	0.0321967	0.470299		CV		0.0493789	0.56121	0.0493789	0.556966
		CCSER2							GUSB							TFRC							PGK1							EPAS1
		cDNA Pool Standard							cDNA Pool Standard							cDNA Pool Standard							cDNA Pool Standard							cDNA Pool Standard
		ng / ul	Log	Avg Ct					ng / ul	Log	Avg Ct					ng / ul	Log	Avg Ct					ng / ul	Log	Avg Ct					ng / ul	Log	Avg Ct
		0.032	-1.49485	30.3575					0.032	-1.49485	31.0535					0.032	-1.49485	28.5618					0.032	-1.49485	27.3967					0.032	-1.49485	32.728
		0.16	-0.79588	29.4785					0.16	-0.79588	29.6768					0.16	-0.79588	26.583					0.16	-0.79588	24.9043					0.16	-0.79588	32.4648
		0.8	-0.09691	27.5914					0.8	-0.09691	27.3277					0.8	-0.09691	24.3249					0.8	-0.09691	22.9988					0.8	-0.09691	29.2312
		4	0.60206	25.6576					4	0.60206	25.5223					4	0.60206	22.3145					4	0.60206	20.7548					4	0.60206	29.09
		20	1.30103	23.4447					20	1.30103	23.4234					20	1.30103	19.9733					20	1.30103	18.4138					20	1.30103	27.7006
		P. efficiency (%)		148.935					P. efficiency (%)		129.099					P. efficiency (%)		111.799					P. efficiency (%)		107.041					P. efficiency (%)		231.498
		P. efficiency		2.48935					P. efficiency		2.29099					P. efficiency		2.11799					P. efficiency		2.07041					P. efficiency		3.31498
		10^((Average Ct - 27.061)/-2.5247)							10^((Average Ct - 25.623)/-2.7776)							10^((Average Ct - 24.054)/-3.0682)							10^((Average Ct - 22.587)/-3.164)							10^((Average Ct - 30.057)/-1.9213)
		CCSER2	TP	Ct	RE	ECCt	ECRE		GUSB	TP	Ct	RE	ECCt	ECRE		TFRC	TP	Ct	RE	ECCt	ECRE		PGK1	TP	Ct	RE	ECCt	ECRE		EPAS1	TP	Ct	RE	ECCt	ECRE
			0hr T1	25.5313	4.03531	33.5934	0.00258583			0hr T1	25.633	0.99173	30.6563	0.0154129			0hr T1	21.9151	4.97889	23.7273	1.2778			0hr T1	22.4685	1.09005	23.59	0.48194			0hr T1	28.3254	7.96672	48.9746	1.42483e-10
			0hr T2	24.6579	8.95022	32.4442	0.00737563			0hr T2	24.5061	2.52413	29.3086	0.0471097			0hr T2	21.1445	8.87716	22.8931	2.38987			0hr T2	20.9308	3.33772	21.9755	1.56046			0hr T2	27.8215	14.5733	48.1033	4.04801e-10
			0hr T3	24.9084	7.12244	32.7737	0.00546096			0hr T3	24.9414	1.75944	29.8292	0.0305954			0hr T3	21.3862	7.40459	23.1548	1.96375			0hr T3	21.4619	2.2678	22.5331	1.03999			0hr T3	28.3278	7.94361	48.9788	1.41769e-10
			8hr T1	24.8827	7.29086	32.74	0.00563149			8hr T1	25.185	1.43781	30.1205	0.0240327			8hr T1	21.6025	6.29496	23.389	1.64721			8hr T1	20.1751	5.78484	21.1821	2.77982			8hr T1	28.2384	8.84222	48.8242	1.7063e-10
			8hr T2	23.9044	17.7952	31.4527	0.0182186			8hr T2	24.1114	3.50116	28.8365	0.0696718			8hr T2	20.7068	12.3294	22.4191	3.41067			8hr T2	18.686	17.0978	19.6187	8.67277			8hr T2	26.9934	39.313	46.6716	2.25116e-09
			8hr T3	23.5884	23.7377	31.037	0.0266175			8hr T3	23.8002	4.53153	28.4644	0.0948518			8hr T3	20.2929	16.8198	21.9711	4.77391			8hr T3	18.2787	22.9973	19.191	11.8391			8hr T3	26.7843	50.5106	46.31	3.47216e-09
			48hr T1	24.0215	15.9915	31.6069	0.0158288			48hr T1	24.0709	3.62084	28.788	0.0725297			48hr T1	20.7978	11.5151	22.5177	3.16747			48hr T1	18.93	14.3155	19.8749	7.19735			48hr T1	27.4553	22.6027	47.4701	8.64558e-10
			48hr T2	22.9476	42.5852	30.1938	0.0574296			48hr T2	23.1695	7.64401	27.71	0.177265			48hr T2	19.833	23.7543	21.4731	6.93731			48hr T2	17.5082	40.2874	18.3822	21.3288			48hr T2	26.6017	62.8637	45.9944	5.06857e-09
			48hr T3	23.9867	16.5083	31.561	0.0165052			48hr T3	24.358	2.8539	29.1314	0.0545617			48hr T3	20.9372	10.3714	22.6686	2.8283			48hr T3	18.9264	14.3534	19.8711	7.21735			48hr T3	27.8394	14.2629	48.1344	3.90009e-10
		Water		29.8624	0.0776957	39.2921	1.43028e-05		Water		35.4655	0.000286059	42.4158	8.99956e-07		Water		31.0156	0.0053832	33.5805	0.000785395		Water		33.3176	0.000406013	34.9806	0.000121042		Water		35.1269	0.00229722	60.7345	1.07887e-16
		Mean		24.2699	16.0019	31.9336	0.0172948		Mean		24.4195	3.20717	29.205	0.0651145		Mean		20.9573	11.3717	22.6904	3.15514		Mean		19.7073	13.5035	20.691	6.90195		Mean		27.5986	25.431	47.7179	1.43402e-09
		SE		0.248784	3.71457	0.327343	0.00531961		SE		0.235828	0.632681	0.282044	0.0154452		SE		0.203269	1.83771	0.220078	0.554452		SE		0.51583	3.95198	0.541577	2.09919		SE		0.211419	6.44015	0.365543	5.60416e-10
		SD		0.746352	11.1437	0.982029	0.0159588		SD		0.707485	1.89804	0.846131	0.0463355		SD		0.609806	5.51312	0.660235	1.66336		SD		1.54749	11.8559	1.62473	6.29757		SD		0.634256	19.3205	1.09663	1.68125e-09
		CV		0.0307522	0.696401	0.0307522	0.922751		CV		0.0289721	0.591812	0.0289721	0.711601		CV		0.0290975	0.484809	0.0290975	0.527189		CV		0.0785238	0.877987	0.0785238	0.912433		CV		0.0229815	0.759722	0.0229815	1.17241
