# Supplementary material for: Identification of robust RT-qPCR reference genes for studying changes in gene expression in response to hypoxia in breast cancer cell lines
Source: BMC Genomics. 2025 Jan 21;26:59. doi: 10.1186/s12864-025-11216-6 (PMC11748566; doi:10.1186/s12864-025-11216-6)
Supplement: Supplementary file 4 — Supplementary Material 4 [file 12864_2025_11216_MOESM4_ESM.xlsx]

## Sheet: M468 (R1)
	Supplementary Excel File Information: Each sheet in the excel file contains raw qPCR Ct values (B4:B28 - Z4:Z28) for individual biological replicates (R1, R2 & R3) carried out in a 384-well plate. Tables generated in row 31 and row 59 pertain to average Ct values extracted from specified wells in the 384-well reaction plate, against a standard curve of known cDNA amount in ng / ul and Log10. Corr…
		1	2	3	4	5	6	7	8	9	10	11	12	13	14	15	16	17	18	19	20	21	22	23	24								Experiment information
	P	OAZ1															ACTB
	A	26.6758	23.9815	21.8172	19.491	17.3327	18.5887	19.3244	17.849	17.5328	18.2779	19.6297	18.5303	18.526	18.8608	35.6014	26.3212	24.0334	21.6598	19.008	17.0702	18.0139	20.811	16.8762	Undetermined			Standard					Seeded			2023-07-05
	B	26.3659	38	21.5993	19.5802	17.2929	18.2561	19.1755	17.9453	17.4827	18.1	19.7289	18.7465	18.2549	18.4948	34.0825	26.7891	24.0735	21.5248	19.4589	16.9668	18.2692	21.1923	17.115	37.458			Normoxia					RNA extraction			2023-07-20
	P	ACTB						TBP																				Hypoxia 8 hours					RNA integrity check			2023-08-19
	C	17.5394	18.238	21.3827	17.9582	17.1141	18.0035	30.0125	28.0277	26.5994	24.714	22.5004	23.8031	24.8651	22.6514	22.6351	23.0736	25.2275	23.7862	23.0842	23.8481	34.6132						Hypoxia 48 hours					cDNA synthesis			2023-07-21
	D	17.565	18.1196	21.3671	17.9908	16.9743	18.0949	29.8204	27.6688	26.5797	24.616	22.244	23.5342	24.7214	22.6286	22.6544	23.0024	24.9774	23.8978	23.083	24.0569	34.2386						dH2O					RT-qPCR			2023-07-22
	P	RPL27															RPL30											Empty
	E	26.9897	24.3723	22.3823	19.9831	17.6761	19.6452	19.9705	19.8779	17.7509	18.9788	19.9759	20.6355	20.595	20.5535	Undetermined	27.414	25.0753	22.8809	20.5634	18.3157	19.8674	20.2984	19.0402	Undetermined
	F	26.9044	24.4003	22.3041	19.9784	17.6959	19.7128	19.8911	19.6506	17.62	18.9533	20.0487	20.7263	20.7027	20.5115	Undetermined	27.1418	24.962	22.9575	20.5275	18.4186	19.9823	20.2777	19.0042	Undetermined		TP	Time point
	P	RPL30						RPLP1																			Ct	Cycle threshold
	G	18.36	19.0542	20.2518	19.951	19.484	20.272	27.6074	25.1286	22.7072	20.2422	18.1125	19.5454	19.9757	19.4227	17.7	19.0124	20.3045	20.9871	20.7046	20.9784	36.9916					RE	Relative expression
	H	18.4154	19.1096	20.2226	19.9542	19.5198	19.9128	27.1915	25.0014	22.4348	20.3107	17.9868	19.4871	20.1818	19.5168	17.5815	19.0781	20.3029	20.9382	20.7351	20.8782	Undetermined					ECCt	Efficiency corrected cycle threshold
	P	CCSSER2															GUSB										ECRE	Efficiency corrected relative expression
	I	29.3263	27.782	25.6981	23.2934	20.7767	22.0188	23.5265	20.9893	21.2885	21.7024	23.8658	22.2174	21.446	22.3015	31.367	31.4989	29.2817	27.2603	24.8166	22.3696	23.7009	25.01	22.8048	37.9107
	J	29.7816	27.5559	25.514	23.3113	20.7511	21.9893	23.5255	21.0877	21.1798	21.6115	23.8937	22.1555	21.4252	22.1614	28.9431	Undetermined	29.2561	27.1278	24.8222	22.3662	23.6267	24.994	22.9656	37.384		Ct Mean	Mean Ct for this gene
	P	GUSB						TFRC																			Ct SD	Standard deviation of Ct in this gene
	K	22.5826	23.4019	25.2759	24.1197	23.5221	24.292	28.926	26.4389	24.2564	21.8291	19.5297	20.819	21.6509	19.7099	19.4131	20.2719	21.8919	20.9042	19.9766	21.082	35.916					Ct CV	Coefficient of variation for this gene
	L	22.4804	23.3873	25.3086	24.1664	23.497	24.3092	28.5456	26.3868	24.3573	21.8138	19.4696	20.4612	21.7082	19.6432	19.327	20.2574	21.8814	20.7561	20.1099	21.2571	35.2521
	P	PGK1																									Formulas
	M	26.9546	24.7134	22.4102	19.9232	17.4627	20.1593	21.2762	19.7723	17.0772	18.0335	19.8631	18.2901	17.7302	18.3616	36.5658											ECRE	*=SUM(Ct*(log(p.efficiency)/log(2)))
	N	26.9182	24.6742	22.27	19.9828	17.5687	20.4197	21.0805	19.7608	17.0115	18.0481	19.8835	18.1799	17.5101	18.3666	35.5459											Ct Mean	* =AVERAGE(0hrT1:48hrT3)				** Water samples not included in calculations **
	P							EPAS1																			Ct SD	* =STDEV(0hrT1:48hrT3)
	O							31.8066	29.4743	27.3258	24.9449	22.7713	24.2757	25.92	22.8304	23.315	23.9616	26.7787	24.2495	23.0659	24.116	39.9975					Ct CV	* =SUM(Ct SD / Ct Mean)
	P							32.1367	29.3825	27.1055	24.9259	22.8083	24.217	26.0951	22.7818	23.3207	23.971	26.544	24.2705	23.2034	24.2534	38.4611
		OAZ1							ACTB							TBP							RPL27							RPL30							RPLP1
		cDNA Pool Standard							cDNA Pool Standard							cDNA Pool Standard							cDNA Pool Standard							cDNA Pool Standard							cDNA Pool Standard
		ng / ul	Log	Avg Ct					ng / ul	Log	Avg Ct					ng / ul	Log	Avg Ct					ng / ul	Log	Avg Ct					ng / ul	Log	Avg Ct					ng / ul	Log	Avg Ct
		0.032	-1.49485	26.5208					0.032	-1.49485	26.5552					0.032	-1.49485	29.9165					0.032	-1.49485	26.947					0.032	-1.49485	27.2779					0.032	-1.49485	27.3995
		0.16	-0.79588	23.9815					0.16	-0.79588	24.0534					0.16	-0.79588	27.8482					0.16	-0.79588	24.3863					0.16	-0.79588	25.0186					0.16	-0.79588	25.065
		0.8	-0.09691	21.7083					0.8	-0.09691	21.5923					0.8	-0.09691	26.5896					0.8	-0.09691	22.3432					0.8	-0.09691	22.9192					0.8	-0.09691	22.571
		4	0.60206	19.5356					4	0.60206	19.2335					4	0.60206	24.665					4	0.60206	19.9807					4	0.60206	20.5455					4	0.60206	20.2764
		20	1.30103	17.3128					20	1.30103	17.0185					20	1.30103	22.3722					20	1.30103	17.686					20	1.30103	18.3672					20	1.30103	18.0496
		P. efficiency (%)		102.179					P. efficiency (%)		96.1257					P. efficiency (%)		141.291					P. efficiency (%)		101.771					P. efficiency (%)		105.835					P. efficiency (%)		98.4192
		P. efficiency		2.02179					P. efficiency		1.96126					P. efficiency		2.41291					P. efficiency		2.01771					P. efficiency		2.05835					P. efficiency		1.98419
		10^((Average Ct - 21.495)/-3.2708)							10^((Average Ct - 21.359)/-3.4184)							10^((Average Ct - 26.025)/-2.6141)							10^((Average Ct - 21.951)/-3.2802)							10^((Average Ct - 22.517)/-3.1896)							10^((Average Ct - 22.347)/-3.3604)
		OAZ1	TP	Ct	RE	ECCt	ECRE		ACTB	TP	Ct	RE	ECCt	ECRE		TBP	TP	Ct	RE	ECCt	ECRE		RPL27	TP	Ct	RE	ECCt	ECRE		RPL30	TP	Ct	RE	ECCt	ECRE		RPLP1	TP	Ct	RE	ECCt	ECRE
			0hr T1	18.4224	8.69752	18.7104	7.10152			0hr T1	18.1415	8.73418	17.6295	12.3309			0hr T1	23.6687	7.96887	30.0775	0.0281679		RPL27	0hr T1	19.679	4.9276	19.9294	4.13348			0hr T1	19.9248	6.49666	20.7515	3.57706		RPLP1	0hr T1	19.5163	6.95636	19.2928	8.10722
			0hr T2	19.2499	4.85739	19.5508	3.93011			0hr T2	21.0016	1.27216	20.4089	1.89638			0hr T2	24.7933	2.95934	31.5066	0.00799955			0hr T2	19.9308	4.1293	20.1843	3.45606			0hr T2	20.288	4.9983	21.1297	2.72229			0hr T2	20.0787	4.73154	19.8488	5.53871
			0hr T3	17.8971	12.5892	18.1769	10.3387			0hr T3	16.9956	18.8989	16.516	26.1065			0hr T3	22.64	19.72	28.7703	0.0890875			0hr T3	19.7642	4.64151	20.0156	3.89055			0hr T3	19.0222	12.4648	19.8114	7.0512			0hr T3	19.4697	7.18169	19.2468	8.36678
			8hr T1	17.5077	16.5595	17.7814	13.6576			8hr T1	17.5522	12.9903	17.0569	18.1354			8hr T1	22.6447	19.6375	28.7763	0.0886144			8hr T1	17.6855	19.9702	17.9105	17.0527			8hr T1	18.3877	19.7064	19.1506	11.3615			8hr T1	17.6407	25.148	17.4388	28.8804
			8hr T2	18.1889	10.2514	18.4732	8.39184			8hr T2	18.1788	8.51758	17.6658	12.0336			8hr T2	23.038	13.8884	29.2761	0.0570605			8hr T2	18.9661	8.12793	19.2074	6.86161			8hr T2	19.0819	11.9389	19.8736	6.74162			8hr T2	19.0453	9.606	18.8272	11.1539
			8hr T3	19.6793	3.59024	19.9869	2.89117			8hr T3	21.3749	0.989348	20.7717	1.4853			8hr T3	25.1025	2.25377	31.8995	0.00565915			8hr T3	20.0123	3.8997	20.2669	3.26152			8hr T3	20.2372	5.18521	21.0768	2.8284			8hr T3	20.3037	4.05547	20.0713	4.7557
			48hr T1	18.6384	7.4709	18.9297	6.08551			48hr T1	17.9745	9.77438	17.4672	13.7557			48hr T1	23.842	6.84046	30.2978	0.0232			48hr T1	20.6809	2.43892	20.944	2.02765			48hr T1	19.9526	6.36788	20.7804	3.50325			48hr T1	20.9626	2.58204	20.7226	3.04355
			48hr T2	18.3905	8.89543	18.6779	7.26568			48hr T2	17.0442	18.2905	16.5632	25.2893			48hr T2	23.0836	13.3416	29.334	0.0542209			48hr T2	20.6488	2.49446	20.9115	2.07442			48hr T2	19.5019	8.81641	20.311	4.9162			48hr T2	20.7198	3.04942	20.4826	3.58763
			48hr T3	18.6778	7.26626	18.9698	5.91625			48hr T3	18.0492	9.2946	17.5398	13.0991			48hr T3	23.9525	6.20603	30.4382	0.0205008			48hr T3	20.5325	2.70678	20.7937	2.25333			48hr T3	20.0924	5.75663	20.9259	3.15374			48hr T3	20.9283	2.64352	20.6887	3.11519
		Water		34.842	8.30526e-05	35.3866	5.66028e-05		Water		37.458	1.95198e-05	36.4009	3.9785e-05		Water		34.4259	0.00061137	43.7475	1.66114e-07		Water		#DIV/0!	#DIV/0!	#DIV/0!	#DIV/0!		Water		#DIV/0!	#DIV/0!	#DIV/0!	#DIV/0!		Water		36.9916	4.38532e-05	36.5681	5.86177e-05
		Mean		18.5169	8.90865	18.8063	7.28649		Mean		18.4792	9.86244	17.9577	13.7924		Mean		23.6406	10.3129	30.0418	0.0416123		Mean		19.7667	5.92626	20.0181	5.00126		Mean		19.6099	9.08125	20.4234	5.09503		Mean		19.8517	7.32822	19.6244	8.50546
		SE		0.206802	1.23424	0.210035	1.0248		SE		0.503214	1.98267	0.489012	2.72476		SE		0.278236	2.0812	0.353575	0.0100913		SE		0.299541	1.74401	0.303352	1.49509		SE		0.20585	1.52964	0.21439	0.897275		SE		0.337014	2.23089	0.333156	2.55378
		SD		0.620407	3.70273	0.630105	3.0744		SD		1.50964	5.94802	1.46704	8.17427		SD		0.834708	6.2436	1.06072	0.030274		SD		0.898624	5.23202	0.910056	4.48528		SD		0.617549	4.58893	0.643169	2.69182		SD		1.01104	6.69267	0.999467	7.66135
		CV		0.0335049	0.415633	0.0335049	0.421932		CV		0.0816942	0.603098	0.0816942	0.592663		CV		0.0353083	0.605417	0.0353083	0.727525		CV		0.0454615	0.882853	0.0454615	0.89683		CV		0.0314917	0.505319	0.0314917	0.528323		CV		0.0509297	0.913273	0.0509297	0.900756
		CCSER2							GUSB							TFRC							PGK1							EPAS1
		cDNA Pool Standard							cDNA Pool Standard							cDNA Pool Standard							cDNA Pool Standard							cDNA Pool Standard
		ng / ul	Log	Avg Ct					ng / ul	Log	Avg Ct					ng / ul	Log	Avg Ct					ng / ul	Log	Avg Ct					ng / ul	Log	Avg Ct
		0.032	-1.49485	29.5539					0.032	-1.49485	31.4989					0.032	-1.49485	28.7358					0.032	-1.49485	26.9364					0.032	-1.49485	31.9716
		0.16	-0.79588	27.6689					0.16	-0.79588	29.2689					0.16	-0.79588	26.4129					0.16	-0.79588	24.6938					0.16	-0.79588	29.4284
		0.8	-0.09691	25.6061					0.8	-0.09691	27.1941					0.8	-0.09691	24.3069					0.8	-0.09691	22.3401					0.8	-0.09691	27.2156
		4	0.60206	23.3024					4	0.60206	24.8194					4	0.60206	21.8214					4	0.60206	19.953					4	0.60206	24.9354
		20	1.30103	20.7639					20	1.30103	22.3679					20	1.30103	19.4997					20	1.30103	17.5157					20	1.30103	22.7898
		P. efficiency (%)		108.2					P. efficiency (%)		103.123					P. efficiency (%)		100.966					P. efficiency (%)		97.8799					P. efficiency (%)		102.214
		P. efficiency		2.082					P. efficiency		2.03123					P. efficiency		2.00966					P. efficiency		1.9788					P. efficiency		2.02214
		10^((Average Ct - 25.075)/-3.1399)							10^((Average Ct - 26.715)/-3.2493)							10^((Average Ct - 23.836)/-3.2997)							10^((Average Ct - 21.961)/-3.3738)							10^((Average Ct - 26.951)/-3.27)
		CCSER2	TP	Ct	RE	ECCt	ECRE		GUSB	TP	Ct	RE	ECCt	ECRE		TFRC	TP	Ct	RE	ECCt	ECRE		PGK1	TP	Ct	RE	ECCt	ECRE		EPAS1	TP	Ct	RE	ECCt	ECRE
			0hr T1	22.0041	9.50685	23.2797	3.73054			0hr T1	23.6638	8.69042	24.1927	5.9739			0hr T1	20.6401	9.30116	20.7836	8.41519			0hr T1	20.2895	3.12921	19.9776	3.87166			0hr T1	24.2463	6.71612	24.6314	5.12119
			0hr T2	23.526	3.11408	24.8899	1.14542			0hr T2	25.002	3.36654	25.5609	2.26566			0hr T2	21.6796	4.50315	21.8303	4.05372			0hr T2	21.1784	1.70597	20.8528	2.13051			0hr T2	26.0075	1.94326	26.4205	1.45288
			0hr T3	21.0385	19.2996	22.2582	7.89059			0hr T3	22.8852	15.0886	23.3967	10.5008			0hr T3	19.6765	18.2203	19.8133	16.5619			0hr T3	19.7666	4.47126	19.4627	5.50185			0hr T3	22.8061	18.5162	23.1683	14.3483
			8hr T1	21.2341	16.7205	22.4651	6.77955			8hr T1	22.5315	19.3866	23.0351	13.5678			8hr T1	19.37	22.5657	19.5046	20.5424			8hr T1	17.0443	28.6621	16.7823	34.2753			8hr T1	23.3179	12.9136	23.6882	9.94969
			8hr T2	21.6569	12.2628	22.9124	4.88354			8hr T2	23.3946	10.5165	23.9175	7.26007			8hr T2	20.2647	12.0869	20.4055	10.9555			8hr T2	18.0408	14.5193	17.7634	17.5453			8hr T2	23.9663	8.18015	24.3469	6.25711
			8hr T3	23.8797	2.40252	25.2641	0.870506			8hr T3	25.2922	2.74076	25.8576	1.83605			8hr T3	21.8867	3.89728	22.0388	3.50479			8hr T3	19.8733	4.15721	19.5677	5.12115			8hr T3	26.6614	1.22624	27.0847	0.910121
			48hr T1	22.1864	8.31676	23.4726	3.23833			48hr T1	24.1431	6.18772	24.6827	4.22134			48hr T1	20.8302	8.14596	20.9749	7.36324			48hr T1	18.235	12.7172	17.9546	15.399			48hr T1	24.26	6.65176	24.6452	5.07134
			48hr T2	21.4356	14.4242	22.6782	5.79859			48hr T2	23.5096	9.69396	24.035	6.68004			48hr T2	20.0432	14.1066	20.1825	12.7999			48hr T2	17.6202	19.3476	17.3493	23.2769			48hr T2	23.1346	14.6923	23.502	11.3433
			48hr T3	22.2315	8.04658	23.5203	3.12714			48hr T3	24.3006	5.53415	24.8438	3.76606			48hr T3	21.1695	6.4282	21.3167	5.80098			48hr T3	18.3641	11.6449	18.0817	14.1196			48hr T3	24.1847	7.01409	24.5687	5.35208
		Water		30.155	0.0241052	31.9032	0.00668887		Water		37.6474	0.000431986	38.4889	0.000237954		Water		35.584	0.00027521	35.8313	0.000231588		Water		36.0558	6.64149e-05	35.5015	9.69566e-05		Water		39.2293	0.00017586	39.8523	0.000113411
		Mean		22.1325	10.4549	23.4156	4.16269		Mean		23.8581	9.02281	24.3913	6.23019		Mean		20.6178	11.0284	20.7611	9.99975		Mean		18.9347	11.1505	18.6436	13.4713		Mean		24.2872	8.65042	24.6729	6.64511
		SE		0.309114	1.8139	0.327034	0.753567		SE		0.28809	1.71652	0.294529	1.20973		SE		0.271829	1.99169	0.273718	1.81759		SE		0.435439	2.79981	0.428744	3.34017		SE		0.403284	1.80107	0.409688	1.40019
		SD		0.927342	5.4417	0.981102	2.2607		SD		0.86427	5.14955	0.883588	3.6292		SD		0.815486	5.97508	0.821153	5.45278		SD		1.30632	8.39943	1.28623	10.0205		SD		1.20985	5.40322	1.22907	4.20056
		CV		0.0418995	0.520494	0.0418995	0.543087		CV		0.0362255	0.570726	0.0362255	0.582519		CV		0.0395524	0.541792	0.0395524	0.545292		CV		0.0689907	0.753277	0.0689907	0.743843		CV		0.0498144	0.624619	0.0498144	0.632129

## Sheet: M468 (R2)
	Supplementary Excel File Information: Each sheet in the excel file contains raw qPCR Ct values (B4:B28 - Z4:Z28) for individual biological replicates (R1, R2 & R3) carried out in a 384-well plate. Tables generated in row 31 and row 59 pertain to average Ct values extracted from specified wells in the 384-well reaction plate, against a standard curve of known cDNA amount in ng / ul and Log10. Corr…
		1	2	3	4	5	6	7	8	9	10	11	12	13	14	15	16	17	18	19	20	21	22	23	24								Experiment information
	P	OAZ1															ACTB
	A	32.6114	30.0938	27.9943	25.7574	23.5193	20.0693	18.654	18.593	19.8462	19.086	19.0374	20.4925	19.8205	25.1908	38.4091	35.4015	34.6629	32.0254	27.6267	24.9349	16.8893	14.9323	14.7614	34.8553			Standard					Seeded			2023-09-02
	B	32.7502	30.5142	28.298	25.7168	23.3565	20.0521	18.8677	18.635	19.9823	19.3664	18.9742	20.4249	19.6749	24.5256	37.2366	36.5605	34.6871	31.7576	27.6116	24.8691	17.0102	14.8825	15.2513	35.5015			Normoxia					RNA extraction			2023-09-14
	P	ACTB						TBP																				Hypoxia 8 hours					RNA integrity check			2023-09-21
	C	16.9405	15.2171	15.5896	18.2322	16.4815	22.482	30.9498	30.7193	30.6197	28.8025	26.5319	23.6484	22.1772	22.1713	23.6008	22.4172	22.3382	23.8941	23.7628	27.9715	33.5167						Hypoxia 48 hours					cDNA synthesis			2023-10-04
	D	16.9827	15.2357	15.7913	18.0625	16.508	22.5714	30.9881	30.5949	30.4161	28.711	26.5589	23.5865	22.1002	21.9737	23.6148	22.5341	22.3711	24.0684	23.7378	28.1012	33.2095						dH2O					RT-qPCR			2023-10-05
	P	RPL27															RPL30											Empty
	E	29.6271	27.5473	25.4946	23.3322	20.5964	18.2998	19.4273	19.7185	18.5449	19.3606	19.4524	20.2673	19.7976	22.2987	Undetermined	28.6595	26.6077	24.3543	22.1082	19.6908	18.1061	18.5368	18.4914	38.9347
	F	30.2084	27.458	25.4008	23.179	20.8607	18.3266	18.9947	19.0387	18.6397	19.3492	19.7288	20.1561	19.5748	22.1204	Undetermined	28.9363	26.7191	24.3853	21.885	19.7016	18.146	18.4766	18.5034	37.457		TP	Time point
	P	RPL30						RPLP1																			Ct	Cycle threshold
	G	18.2327	18.1912	18.3542	19.119	18.6024	24.186	31.8341	29.2815	27.1949	24.493	22.187	19.1328	19.1211	19.3563	19.0293	19.4059	19.2899	20.9198	20.0041	22.6789	36.3433					RE	Relative expression
	H	18.2674	18.2936	18.3528	19.0569	18.6898	23.9995	31.9794	29.2018	27.1427	24.9961	22.2523	19.1565	19.168	19.0123	18.9948	19.4678	19.3893	20.9416	20.0422	23.2913	38.719					ECCt	Efficiency corrected cycle threshold
	P	CCSSER2															GUSB										ECRE	Efficiency corrected relative expression
	I	30.7218	30.0621	29.3472	27.6847	25.0912	21.9406	20.034	20.0981	21.9208	20.7376	20.7267	22.0861	21.5655	25.6619	30.8532	33.1219	31.6792	29.9303	28.1431	25.8349	22.7076	21.6473	21.4798	38.7574
	J	30.5355	30.4022	29.1878	27.689	25.0893	21.7029	20.1351	20.0991	22.0749	20.868	20.7335	22.0369	21.5594	25.9659	30.7928	32.9072	32.8171	30.8213	28.1212	26.2553	22.9275	21.5567	21.3963	37.5436		Ct Mean	Mean Ct for this gene
	P	GUSB						TFRC																			Ct SD	Standard deviation of Ct in this gene
	K	22.6389	21.8414	21.8347	23.4766	22.6329	27.8981	30.2621	28.7229	26.9668	24.3582	22.0311	19.7868	18.2405	18.2575	19.2566	18.5339	18.4019	19.8714	19.1218	25.7961	33.8673					Ct CV	Coefficient of variation for this gene
	L	22.7513	21.4214	21.597	23.306	22.5608	28.0085	31.7952	28.6325	26.7802	24.572	21.9929	19.7472	18.2687	18.3114	19.2763	18.6373	18.7984	19.8397	19.3432	25.9175	34.4644
	P	PGK1																									Formulas
	M	30.5019	28.2954	25.9901	23.6406	21.0298	19.4415	18.8508	18.8719	17.75	17.1569	17.3778	17.8067	17.1779	21.3738	33.9845											ECRE	*=SUM(Ct*(log(p.efficiency)/log(2)))
	N	30.3706	28.2528	26.0452	23.7297	21.0657	19.4166	18.9658	18.7375	17.6506	17.3409	17.2222	17.8891	17.1485	21.25	34.3614											Ct Mean	* =AVERAGE(0hrT1:48hrT3)				** Water samples not included in calculations **
	P							EPAS1																			Ct SD	* =STDEV(0hrT1:48hrT3)
	O							33.6766	33.6718	32.6221	32.6848	31.4058	26.9549	21.8164	21.8491	25.8293	23.7169	23.4632	27.4126	25.183	32.7903	Undetermined					Ct CV	* =SUM(Ct SD / Ct Mean)
	P							33.3741	33.5397	33.4587	31.8641	31.0768	27.1263	21.8504	22.1552	25.8049	23.6563	23.5047	27.7105	25.107	32.503	38.1523
		OAZ1							ACTB							TBP							RPL27							RPL30							RPLP1
		cDNA Pool Standard							cDNA Pool Standard							cDNA Pool Standard							cDNA Pool Standard							cDNA Pool Standard							cDNA Pool Standard
		ng / ul	Log	Avg Ct					ng / ul	Log	Avg Ct					ng / ul	Log	Avg Ct					ng / ul	Log	Avg Ct					ng / ul	Log	Avg Ct					ng / ul	Log	Avg Ct
		0.032	-1.49485	32.6808					0.032	-1.49485	35.981					0.032	-1.49485	30.9689					0.032	-1.49485	29.9178					0.032	-1.49485	28.7979					0.032	-1.49485	31.9067
		0.16	-0.79588	30.304					0.16	-0.79588	34.675					0.16	-0.79588	30.6571					0.16	-0.79588	27.5026					0.16	-0.79588	26.6634					0.16	-0.79588	29.2416
		0.8	-0.09691	28.1461					0.8	-0.09691	31.8915					0.8	-0.09691	30.5179					0.8	-0.09691	25.4477					0.8	-0.09691	24.3698					0.8	-0.09691	27.1688
		4	0.60206	25.7371					4	0.60206	27.6191					4	0.60206	28.7568					4	0.60206	23.2556					4	0.60206	21.9966					4	0.60206	24.7446
		20	1.30103	23.4379					20	1.30103	24.902					20	1.30103	26.5454					20	1.30103	20.7286					20	1.30103	19.6962					20	1.30103	22.2197
		P. efficiency (%)		101.004					P. efficiency (%)		73.4832					P. efficiency (%)		347.058					P. efficiency (%)		103.67					P. efficiency (%)		102.127					P. efficiency (%)		96.2495
		P. efficiency		2.01004					P. efficiency		1.73483					P. efficiency		4.47058					P. efficiency		2.0367					P. efficiency		2.02127					P. efficiency		1.9625
		10^((Average Ct - 27.742)/-3.2981)							10^((Average Ct - 30.609)/-4.1796)							10^((Average Ct - 29.34)/-1.5376)							10^((Average Ct - 25.057)/-3.237)							10^((Average Ct - 23.988)/-3.272)							10^((Average Ct - 26.725)/-3.4152)
		OAZ1	TP	Ct	RE	ECCt	ECRE		ACTB	TP	Ct	RE	ECCt	ECRE		TBP	TP	Ct	RE	ECCt	ECRE		RPL27	TP	Ct	RE	ECCt	ECRE		RPL30	TP	Ct	RE	ECCt	ECRE		RPLP1	TP	Ct	RE	ECCt	ECRE
			0hr T1	20.0607	213.306	20.2056	192.778			0hr T1	16.9498	1853.82	13.4716	12596.4			0hr T1	23.6174	5269.39	51.0246	7.89104e-15			0hr T1	18.3132	121.156	18.7937	86.0822			0hr T1	18.1261	61.8783	18.4027	50.9338		RPLP1	0hr T1	19.1447	165.803	18.6218	235.878
			0hr T2	18.7609	528.6	18.8964	480.872			0hr T2	14.9074	5711.16	11.8483	30805.4			0hr T2	22.1387	48247.5	47.8298	9.43806e-13			0hr T2	19.211	63.9731	19.715	44.698			0hr T2	18.5067	47.3381	18.7891	38.8064			0hr T2	19.1446	165.813	18.6217	235.893
			0hr T3	18.614	585.663	18.7485	533.178			0hr T3	15.0063	5408.17	11.927	29499.3			0hr T3	22.0725	53273.6	47.6869	1.16913e-12			0hr T3	19.3786	56.7838	19.887	39.5509			0hr T3	18.4974	47.6486	18.7797	39.0648			0hr T3	19.1843	161.428	18.6604	229.823
			8hr T1	19.9142	236.276	20.0581	213.696			8hr T1	16.9616	1841.8	13.481	12531.4			8hr T1	23.6078	5345.9	51.0038	8.14065e-15			8hr T1	18.5923	99.338	19.0801	70.2134			8hr T1	18.2501	56.7075	18.5286	46.6154			8hr T1	19.0121	181.308	18.4928	257.309
			8hr T2	19.2262	381.971	19.3651	346.668			8hr T2	15.2264	4790.73	12.1019	26789.6			8hr T2	22.4757	29128.9	48.5578	3.17259e-13			8hr T2	19.3549	57.7476	19.8627	40.24			8hr T2	18.2424	57.0161	18.5207	46.873			8hr T2	19.4368	136.155	18.906	194.746
			8hr T3	19.0058	445.502	19.1431	404.777			8hr T3	15.6904	3710.02	12.4707	21863.7			8hr T3	22.3547	34914.6	48.2964	4.69253e-13			8hr T3	19.5906	48.8338	20.1046	33.8793			8hr T3	18.3535	52.7282	18.6335	43.2963			8hr T3	19.3396	145.383	18.8114	207.573
			48hr T1	20.4587	161.558	20.6065	145.717			48hr T1	18.1474	958.38	14.4234	7456.11			48hr T1	23.9813	3055.74	51.8107	2.43149e-15			48hr T1	20.2117	31.3938	20.742	21.529			48hr T1	19.088	31.4462	19.3792	25.6183			48hr T1	20.9307	49.7309	20.359	73.1149
			48hr T2	19.7477	265.4	19.8904	240.238			48hr T2	16.4948	2381.97	13.11	15373.5			48hr T2	23.7503	4318.53	51.3117	5.13355e-15			48hr T2	19.6862	45.6236	20.2027	31.5957			48hr T2	18.6461	42.9147	18.9306	35.1276			48hr T2	20.0232	91.6969	19.4763	132.58
			48hr T3	24.8582	7.48819	25.0378	6.60575			48hr T3	22.5267	85.8528	17.9041	1095.82			48hr T3	28.0364	7.0441	60.5716	4.87644e-21			48hr T3	22.2096	7.57973	22.7923	5.00772			48hr T3	24.0928	0.928925	24.4604	0.717171			48hr T3	22.9851	12.4476	22.3573	19.0062
		Water		37.8229	0.000877865	38.0961	0.000725393		Water		35.1784	0.0806742	27.9597	4.30404		Water		33.3631	0.0024183	72.0798	1.598e-28		Water		#DIV/0!	#DIV/0!	#DIV/0!	#DIV/0!		Water		38.1959	4.5472e-05	38.7787	3.01728e-05		Water		37.5311	0.000685279	36.5061	0.00136772
		Mean		20.0718	313.974	20.2168	284.948		Mean		16.879	2971.32	13.4153	17556.8		Mean		23.5594	20395.7	50.8992	3.24782e-13		Mean		19.6165	59.1589	20.1311	41.4218		Mean		19.0892	44.2896	19.3805	36.3392		Mean		19.9112	123.307	19.3674	176.214
		SE		0.597159	58.5311	0.601473	53.3569		SE		0.74703	633.925	0.593736	3238.58		SE		0.578617	6642.45	1.25008	1.41826e-13		SE		0.353479	10.6632	0.362753	7.62897		SE		0.596405	5.84185	0.605506	4.81358		SE		0.409221	18.5209	0.398045	26.0925
		SD		1.79148	175.593	1.80442	160.071		SD		2.24109	1901.77	1.78121	9715.73		SD		1.73585	19927.4	3.75024	4.25479e-13		SD		1.06044	31.9896	1.08826	22.8869		SD		1.78921	17.5256	1.81652	14.4407		SD		1.22766	55.5627	1.19414	78.2774
		CV		0.0892533	0.559261	0.0892533	0.561754		CV		0.132774	0.640043	0.132774	0.553388		CV		0.0736798	0.977038	0.0736798	1.31004		CV		0.0540585	0.54074	0.0540585	0.552533		CV		0.0937291	0.395704	0.0937291	0.397388		CV		0.0616569	0.450603	0.0616569	0.444219
		CCSER2							GUSB							TFRC							PGK1							EPAS1
		cDNA Pool Standard							cDNA Pool Standard							cDNA Pool Standard							cDNA Pool Standard							cDNA Pool Standard
		ng / ul	Log	Avg Ct					ng / ul	Log	Avg Ct					ng / ul	Log	Avg Ct					ng / ul	Log	Avg Ct					ng / ul	Log	Avg Ct
		0.032	-1.49485	30.6286					0.032	-1.49485	33.0146					0.032	-1.49485	31.0286					0.032	-1.49485	30.4363					0.032	-1.49485	33.5254
		0.16	-0.79588	30.2321					0.16	-0.79588	32.2482					0.16	-0.79588	28.6777					0.16	-0.79588	28.2741					0.16	-0.79588	33.6058
		0.8	-0.09691	29.2675					0.8	-0.09691	30.3758					0.8	-0.09691	26.8735					0.8	-0.09691	26.0177					0.8	-0.09691	33.0404
		4	0.60206	27.6868					4	0.60206	28.1321					4	0.60206	24.4651					4	0.60206	23.6851					4	0.60206	32.2744
		20	1.30103	25.0903					20	1.30103	26.0451					20	1.30103	22.012					20	1.30103	21.0478					20	1.30103	31.2413
		P. efficiency (%)		225.919					P. efficiency (%)		143.855					P. efficiency (%)		106.157					P. efficiency (%)		99.1322					P. efficiency (%)		1430.5
		P. efficiency		3.25919					P. efficiency		2.43855					P. efficiency		2.06157					P. efficiency		1.99132					P. efficiency		15.305
		10^((Average Ct - 28.392)/-1.9489)							10^((Average Ct - 29.713)/-2.5831)							10^((Average Ct - 26.303)/-3.1827)							10^((Average Ct - 25.568)/-3.3429)							10^((Average Ct - 32.656)/-0.844)
		CCSER2	TP	Ct	RE	ECCt	ECRE		GUSB	TP	Ct	RE	ECCt	ECRE		TFRC	TP	Ct	RE	ECCt	ECRE		PGK1	TP	Ct	RE	ECCt	ECRE		EPAS1	TP	Ct	RE	ECCt	ECRE
			0hr T1	21.8217	2351.12	37.1954	3.03996e-05			0hr T1	22.8175	467.15	29.3439	1.38962			0hr T1	19.767	113.135	20.6317	60.5209			0hr T1	19.429	68.6145	19.3072	74.6239			0hr T1	27.0406	4.50094e+06	106.43	3.89025e-88
			0hr T2	20.0846	18307.6	34.2344	0.00100507			0hr T2	21.602	1380.42	27.7807	5.59813			0hr T2	18.2546	337.898	19.0532	189.619			0hr T2	18.9083	98.2176	18.7897	106.58			0hr T2	21.8334	6.65277e+12	85.9348	7.47319e-64
			0hr T3	20.0986	18006.1	34.2584	0.000977028			0hr T3	21.438	1597.74	27.5698	6.75614			0hr T3	18.2844	330.693	19.0843	185.401			0hr T3	18.8047	105.482	18.6867	114.412			0hr T3	22.0021	4.19827e+12	86.5989	1.22064e-64
			8hr T1	21.9978	1909.48	37.4956	2.1323e-05			8hr T1	22.6951	521.008	29.1865	1.59896			8hr T1	19.2664	162.509	20.1093	88.3212			8hr T1	17.7003	225.715	17.5892	243.657			8hr T1	25.8171	1.26751e+08	101.614	1.97561e-82
			8hr T2	20.8028	7836.1	35.4587	0.000236608			8hr T2	21.6314	1344.79	27.8185	5.41299			8hr T2	18.5856	265.953	19.3986	147.69			8hr T2	17.2489	308.032	17.1407	331.869			8hr T2	23.6866	4.2391e+10	93.2288	1.70318e-72
			8hr T3	20.7301	8538.61	35.3348	0.000273897			8hr T3	21.7158	1247.28	27.9271	4.91353			8hr T3	18.6002	263.163	19.4138	146.073			8hr T3	17.3	297.371	17.1915	320.454			8hr T3	23.4839	7.36816e+10	92.4313	1.50045e-71
			48hr T1	22.0615	1771.12	37.6041	1.87571e-05			48hr T1	23.3913	280.112	30.0818	0.719846			48hr T1	19.8555	106.118	20.7241	56.6082			48hr T1	17.8479	203.889	17.736	220.236			48hr T1	27.5616	1.08661e+06	108.48	1.44748e-90
			48hr T2	21.5624	3193.83	36.7535	5.12426e-05			48hr T2	22.5968	568.722	29.06	1.7897			48hr T2	19.2325	166.546	20.0739	90.6125			48hr T2	17.1632	326.751	17.0555	351.906			48hr T2	25.145	7.93068e+08	98.969	2.69225e-79
			48hr T3	25.8139	21.0304	44.0002	9.80154e-09			48hr T3	27.9533	4.79995	35.9486	0.00385478			48hr T3	25.8568	1.38098	26.9879	0.609247			48hr T3	21.3119	18.7577	21.1782	20.5672			48hr T3	32.6466	1.02585	128.495	2.79667e-114
		Water		30.823	0.0565747	52.5383	4.07669e-13		Water		38.1505	0.000541464	49.0625	3.23002e-08		Water		34.1659	0.00338454	35.6605	0.00114789		Water		34.1729	0.00266627	33.9586	0.00309056		Water		38.1523	3.07454e-07	150.165	5.90677e-140
		Mean		21.6637	6881.67	36.9261	0.000290481		Mean		22.8713	823.558	29.413	3.13142		Mean		19.7448	194.155	20.6085	107.273		Mean		18.4127	183.648	18.2972	198.256		Mean		25.4685	1.21867e+12	100.243	9.65981e-65
		SE		0.545296	2194.26	0.929466	0.000128653		SE		0.635807	179.502	0.817662	0.78869		SE		0.744263	35.5664	0.776821	20.1201		SE		0.42771	35.9856	0.425027	38.6868		SE		1.05963	7.74004e+11	4.17063	7.77305e-65
		SD		1.63589	6582.77	2.7884	0.00038596		SD		1.90742	538.505	2.45299	2.36607		SD		2.23279	106.699	2.33046	60.3603		SD		1.28313	107.957	1.27508	116.06		SD		3.17889	2.32201e+12	12.5119	2.33191e-64
		CV		0.0755129	0.956567	0.0755129	1.32869		CV		0.0833981	0.653875	0.0833981	0.75559		CV		0.113082	0.549556	0.113082	0.562681		CV		0.0696872	0.587847	0.0696872	0.585407		CV		0.124816	1.90536	0.124816	2.41404

## Sheet: M468 (R3)
	Supplementary Excel File Information: Each sheet in the excel file contains raw qPCR Ct values (B4:B28 - Z4:Z28) for individual biological replicates (R1, R2 & R3) carried out in a 384-well plate. Tables generated in row 31 and row 59 pertain to average Ct values extracted from specified wells in the 384-well reaction plate, against a standard curve of known cDNA amount in ng / ul and Log10. Corr…
		1	2	3	4	5	6	7	8	9	10	11	12	13	14	15	16	17	18	19	20	21	22	23	24								Experiment information
	P	OAZ1															ACTB
	A	28.6713	26.4108	24.0476	21.6111	19.4804	Undetermined	21.2425	19.6131	19.7413	20.4023	20.67	19.919	21.3414	19.9189	37.3878	32.91	27.957	23.5243	19.7771	17.4587	20.1369	20.4073	17.5324	36.6187			Standard					Seeded			2023-09-23
	B	28.7769	26.4638	23.9054	21.4546	19.5665	20.5819	21.2009	19.4663	19.6009	20.5579	20.6282	19.7885	21.3059	19.9245	36.2109	32.6624	28.0614	23.6415	19.8621	17.2215	20.1737	20.4307	17.6485	36.998			Normoxia					RNA extraction			2023-09-29
	P	ACTB						TBP																				Hypoxia 8 hours					RNA integrity check			2023-10-03
	C	18.2954	19.8673	20.042	17.6007	19.7155	17.6557	24.6891	23.0673	23.0889	23.5211	23.0284	24.0764	24.7517	23.2668	23.2774	23.9957	24.0656	23.4756	24.5066	23.5741	31.9175						Hypoxia 48 hours					cDNA synthesis			2023-10-04
	D	18.2083	19.8421	20.1311	17.715	19.6271	17.8496	24.5479	23.0794	23.0841	24.0303	23.2246	24.0941	24.7723	23.1616	23.3108	24.0722	24.149	23.5652	24.5115	23.8549	30.695						dH2O					RT-qPCR			2023-10-05
	P	RPL27															RPL30											Empty
	E	26.3025	23.7504	21.1739	18.8626	16.8646	18.4028	19.5527	17.8554	17.718	18.5736	18.2363	17.6765	18.7905	17.6647	Undetermined	26.9484	24.5987	22.4626	20.1244	18.0389	19.4008	20.336	19.0066	38.893
	F	25.9552	23.3535	21.1757	19.0034	16.6648	18.4043	19.6662	17.8943	17.8162	18.5253	18.2309	17.7836	18.664	17.6364	Undetermined	27.1837	24.5939	22.4652	20.1018	17.9851	19.3461	20.3208	18.8355	39.7756		TP	Time point
	P	RPL30						RPLP1																			Ct	Cycle threshold
	G	18.8843	19.637	19.5433	19.0605	20.0919	18.977	26.9784	24.6323	21.7409	19.4167	17.1346	18.94	19.9609	18.1222	17.81	18.812	18.3846	18.2775	19.3956	18.2753	34.4589					RE	Relative expression
	H	18.8909	19.7151	19.6812	19.0747	20.0376	19.1369	27.1127	24.3254	21.8076	19.3391	16.9914	18.9058	19.8485	18.1636	17.906	18.768	18.9614	18.1536	19.2284	18.3366	35.25					ECCt	Efficiency corrected cycle threshold
	P	CCSSER2															GUSB										ECRE	Efficiency corrected relative expression
	I	29.5447	28.2067	26.5251	24.4265	22.2069	23.4277	24.2379	22.3374	22.7296	23.5125	23.6106	22.5216	23.7722	22.6673	30.3608	30.6748	28.4018	27	25.0988	23.2094	24.1938	25.0288	23.2929	35.722
	J	29.6457	28.1233	26.5164	24.4535	22.2001	23.4247	24.1342	22.2442	22.6188	23.5635	23.5661	22.5798	23.723	22.73	30.9466	30.4255	27.7027	27.1493	25.4861	23.0834	24.4275	25.092	23.3162	35.6771		Ct Mean	Mean Ct for this gene
	P	GUSB						TFRC																			Ct SD	Standard deviation of Ct in this gene
	K	23.6505	24.3519	24.3999	23.62	24.7284	23.6096	26.9903	25.4575	23.6009	21.3598	18.9515	20.2527	20.9865	19.1423	19.1838	19.9782	19.9639	19.0656	20.3652	19.3932	31.349					Ct CV	Coefficient of variation for this gene
	L	23.6042	24.3378	24.3886	23.6441	24.7216	23.7536	27.1328	25.5596	23.3409	21.106	19.1188	20.0247	20.9921	19.1994	19.2117	20.0239	19.9551	19.151	20.2927	19.4296	33.0801
	P	PGK1																									Formulas
	M	27.0995	24.7225	22.318	20.1382	17.7704	20.9746	22.2315	19.6078	18.0073	19.2446	19.375	17.5873	18.9414	17.455	34.3373											ECRE	*=SUM(Ct*(log(p.efficiency)/log(2)))
	N	27.4697	24.9384	22.218	19.8848	17.7328	21.3194	21.9667	19.5543	17.9882	19.1306	19.4958	17.441	19.1555	17.4269	34.7919											Ct Mean	* =AVERAGE(0hrT1:48hrT3)				** Water samples not included in calculations **
	P							EPAS1																			Ct SD	* =STDEV(0hrT1:48hrT3)
	O							30.6232	28.139	28.8806	27.283	25.7268	25.7004	26.4628	24.2837	24.6497	25.7484	26.1391	24.9961	26.4972	25.1704	35.7993					Ct CV	* =SUM(Ct SD / Ct Mean)
	P							29.9267	28.9673	28.4151	27.2798	25.6525	25.7072	26.4042	24.1825	24.6282	25.6458	26.2674	25.0879	26.7315	25.0863	36.18
		OAZ1							ACTB							TBP							RPL27							RPL30							RPLP1
		cDNA Pool Standard							cDNA Pool Standard							cDNA Pool Standard							cDNA Pool Standard							cDNA Pool Standard							cDNA Pool Standard
		ng / ul	Log	Avg Ct					ng / ul	Log	Avg Ct					ng / ul	Log	Avg Ct					ng / ul	Log	Avg Ct					ng / ul	Log	Avg Ct					ng / ul	Log	Avg Ct
		0.032	-1.49485	28.7241					0.032	-1.49485	32.7862					0.032	-1.49485	24.6185					0.032	-1.49485	26.1289					0.032	-1.49485	27.0661					0.032	-1.49485	27.0455
		0.16	-0.79588	26.4373					0.16	-0.79588	28.0092					0.16	-0.79588	23.0734					0.16	-0.79588	23.552					0.16	-0.79588	24.5963					0.16	-0.79588	24.4788
		0.8	-0.09691	23.9765					0.8	-0.09691	23.5829					0.8	-0.09691	23.0865					0.8	-0.09691	21.1748					0.8	-0.09691	22.4639					0.8	-0.09691	21.7743
		4	0.60206	21.5329					4	0.60206	19.8196					4	0.60206	23.7757					4	0.60206	18.933					4	0.60206	20.1131					4	0.60206	19.3779
		20	1.30103	19.5234					20	1.30103	17.3401					20	1.30103	23.1265					20	1.30103	16.7647					20	1.30103	18.012					20	1.30103	17.063
		P. efficiency (%)		99.4863					P. efficiency (%)		50.9556					P. efficiency (%)		115705					P. efficiency (%)		99.2431					P. efficiency (%)		103.89					P. efficiency (%)		90.0441
		P. efficiency		1.99486					P. efficiency		1.50956					P. efficiency		1158.05					P. efficiency		1.99243					P. efficiency		2.0389					P. efficiency		1.90044
		10^((Average Ct - 23.716)/-3.3343)							10^((Average Ct - 23.766)/-5.5913)							10^((Average Ct - 23.504)/-0.3264)							10^((Average Ct - 20.987)/-3.3402)							10^((Average Ct - 22.137)/-3.2321)							10^((Average Ct - 21.6)/-3.5861)
		OAZ1	TP	Ct	RE	ECCt	ECRE		ACTB	TP	Ct	RE	ECCt	ECRE		TBP	TP	Ct	RE	ECCt	ECRE		RPL27	TP	Ct	RE	ECCt	ECRE		RPL30	TP	Ct	RE	ECCt	ECRE		RPLP1	TP	Ct	RE	ECCt	ECRE
			0hr T1	20.5819	8.70878	20.5055	9.18039			0hr T1	20.1553	4.42349	11.9748	128.485			0hr T1	24.0852	0.0165692	245.127	0			0hr T1	18.4036	5.93518	18.3029	6.3617			0hr T1	19.3735	7.1618	19.9119	4.88014		RPLP1	0hr T1	18.9229	5.57847	17.529	13.653
			0hr T2	21.2217	5.59862	21.1429	5.91149			0hr T2	20.419	3.9684	12.1314	120.459			0hr T2	24.762	0.000139871	252.015	0			0hr T2	19.6095	2.5847	19.5022	2.78308			0hr T2	20.3284	3.62724	20.8934	2.42535			0hr T2	19.9047	2.96995	18.4384	7.6143
			0hr T3	19.5397	17.8868	19.4672	18.8051			0hr T3	17.5905	12.72	10.4509	240.652			0hr T3	23.2142	7.72419	236.262	0			0hr T3	17.8749	8.54519	17.7771	9.14104			0hr T3	18.9211	9.8856	19.4469	6.79677			0hr T3	18.1429	9.20493	16.8064	21.7126
			8hr T1	19.6711	16.3349	19.5981	17.1794			8hr T1	18.2519	9.68724	10.8439	204.698			8hr T1	23.2941	4.39638	237.075	0			8hr T1	17.7671	9.20431	17.6699	9.84212			8hr T1	18.8876	10.1242	19.4125	6.96546			8hr T1	17.858	11.053	16.5425	25.7228
			8hr T2	20.4801	9.34315	20.4041	9.84655			8hr T2	19.8547	5.0065	11.7962	138.292			8hr T2	24.034	0.0237891	244.605	0			8hr T2	18.5495	5.36736	18.448	5.75625			8hr T2	19.676	5.77311	20.2229	3.91037			8hr T2	18.79	6.07547	17.4058	14.7762
			8hr T3	20.6491	8.31403	20.5725	8.76577			8hr T3	20.0865	4.55059	11.9339	130.666			8hr T3	24.1073	0.0141792	245.351	0			8hr T3	18.2336	6.67309	18.1338	7.14806			8hr T3	19.6122	6.04166	20.1573	4.09745			8hr T3	18.673	6.5496	17.2974	15.8414
			48hr T1	19.8537	14.3992	19.7801	15.1507			48hr T1	17.6578	12.372	10.491	236.719			48hr T1	23.5204	0.890546	239.379	0			48hr T1	17.7301	9.44217	17.6331	10.0951			48hr T1	19.0676	8.90541	19.5976	6.10511			48hr T1	18.2155	8.7856	16.8737	20.7948
			48hr T2	21.3236	5.21806	21.2445	5.5111			48hr T2	19.6713	5.39933	11.6872	144.64			48hr T2	24.5091	0.000833227	249.44	0			48hr T2	18.7272	4.74831	18.6248	5.09576			48hr T2	20.0647	4.37673	20.6224	2.94181			48hr T2	19.312	4.34526	17.8894	10.8323
			48hr T3	19.9217	13.7392	19.8478	14.4587			48hr T3	17.7526	11.8984	10.5473	231.292			48hr T3	23.7145	0.226555	241.353	0			48hr T3	17.6506	9.97418	17.554	10.6607			48hr T3	19.057	8.97332	19.5866	6.15296			48hr T3	18.306	8.29001	16.9575	19.7059
		Water		36.7994	0.00011916	36.6628	0.000130943		Water		36.8083	0.00464927	21.8687	2.18436		Water		31.3063	1.24749e-24	318.619	0		Water		#DIV/0!	#DIV/0!	#DIV/0!	#DIV/0!		Water		39.3343	4.7777e-06	40.4275	2.19274e-06		Water		34.8545	0.000201338	32.2869	0.0010469
		Mean		20.3603	11.0603	20.2847	11.6455		Mean		19.0488	7.78066	11.3174	175.1		Mean		23.9156	1.47702	243.401	0		Mean		18.2829	6.94161	18.1829	7.43152		Mean		19.4431	7.20768	19.9835	4.91949		Mean		18.6806	6.98359	17.3044	16.7393
		SE		0.205304	1.46029	0.204543	1.53237		SE		0.378304	1.19501	0.22476	16.3084		SE		0.165664	0.862113	1.68604	0		SE		0.198243	0.78957	0.197158	0.841445		SE		0.162128	0.753026	0.166634	0.526636		SE		0.201544	0.805122	0.186697	1.80201
		SD		0.615913	4.38088	0.613628	4.5971		SD		1.13491	3.58503	0.674279	48.9253		SD		0.496992	2.58634	5.05813	0		SD		0.594728	2.36871	0.591474	2.52433		SD		0.486385	2.25908	0.499903	1.57991		SD		0.604632	2.41537	0.560092	5.40604
		CV		0.0302507	0.396091	0.0302507	0.394755		CV		0.0595791	0.460762	0.0595791	0.279413		CV		0.0207811	1.75105	0.0207811	#DIV/0!		CV		0.0325292	0.341233	0.0325292	0.339679		CV		0.0250158	0.313427	0.0250158	0.321152		CV		0.0323669	0.345863	0.0323669	0.322956
		CCSER2							GUSB							TFRC							PGK1							EPAS1
		cDNA Pool Standard							cDNA Pool Standard							cDNA Pool Standard							cDNA Pool Standard							cDNA Pool Standard
		ng / ul	Log	Avg Ct					ng / ul	Log	Avg Ct					ng / ul	Log	Avg Ct					ng / ul	Log	Avg Ct					ng / ul	Log	Avg Ct
		0.032	-1.49485	29.5952					0.032	-1.49485	30.5501					0.032	-1.49485	27.0615					0.032	-1.49485	27.2846					0.032	-1.49485	30.2749
		0.16	-0.79588	28.165					0.16	-0.79588	28.0523					0.16	-0.79588	25.5086					0.16	-0.79588	24.8305					0.16	-0.79588	28.5532
		0.8	-0.09691	26.5208					0.8	-0.09691	27.0746					0.8	-0.09691	23.4709					0.8	-0.09691	22.268					0.8	-0.09691	28.6478
		4	0.60206	24.44					4	0.60206	25.2925					4	0.60206	21.2329					4	0.60206	20.0115					4	0.60206	27.2814
		20	1.30103	22.2035					20	1.30103	23.1464					20	1.30103	19.0352					20	1.30103	17.7516					20	1.30103	25.6897
		P. efficiency (%)		138.585					P. efficiency (%)		149.967					P. efficiency (%)		120.721					P. efficiency (%)		96.1721					P. efficiency (%)		367.029
		P. efficiency		2.38585					P. efficiency		2.49967					P. efficiency		2.20721					P. efficiency		1.96172					P. efficiency		4.67029
		10^((Average Ct - 25.928)/-2.648)							10^((Average Ct - 26.58)/-2.5133)							10^((Average Ct - 22.98)/-2.9083)							10^((Average Ct - 22.098)/-3.4172)							10^((Average Ct - 27.945)/-1.494)
		CCSER2	TP	Ct	RE	ECCt	ECRE		GUSB	TP	Ct	RE	ECCt	ECRE		TFRC	TP	Ct	RE	ECCt	ECRE		PGK1	TP	Ct	RE	ECCt	ECRE		EPAS1	TP	Ct	RE	ECCt	ECRE
			0hr T1	23.4262	8.80608	29.3883	0.0493449			0hr T1	24.3107	7.99701	32.1324	0.00617735			0hr T1	20.1387	9.48321	23.0029	0.98202			0hr T1	21.147	1.89802	20.5574	2.8238			0hr T1	25.7038	31.6334	57.1527	2.81844e-20
			0hr T2	24.1861	4.54812	30.3415	0.0215407			0hr T2	25.0604	4.02363	33.1233	0.00249181			0hr T2	20.9893	4.83599	23.9745	0.455045			0hr T2	22.0991	0.999256	21.483	1.51348			0hr T2	26.4335	10.2734	58.7752	2.31191e-21
			0hr T3	22.2908	23.635	27.9639	0.170271			0hr T3	23.3045	20.103	30.8025	0.0208901			0hr T3	19.1708	20.4059	21.8974	2.35642			0hr T3	19.5811	5.45194	19.0351	7.87605			0hr T3	24.2331	305.162	53.8826	4.35312e-18
			8hr T1	22.6742	16.9348	28.4449	0.112077			8hr T1	23.6273	14.9559	31.2292	0.0141306			8hr T1	19.1977	19.9759	21.9281	2.29979			8hr T1	17.9977	15.8449	17.496	22.2192			8hr T1	24.6389	163.263	54.785	1.08343e-18
			8hr T2	23.538	7.99025	29.5286	0.0436792			8hr T2	24.3448	7.75051	32.1775	0.00592693			8hr T2	20.0011	10.575	22.8457	1.11219			8hr T2	19.1876	7.10718	18.6526	10.1916			8hr T2	25.6971	31.9616	57.1378	2.88387e-20
			8hr T3	23.5883	7.64831	29.5917	0.0413471			8hr T3	24.3943	7.40752	32.2428	0.00558274			8hr T3	19.9595	10.9294	22.7982	1.15485			8hr T3	19.4354	6.01421	18.8935	8.66457			8hr T3	26.2033	14.6489	58.2633	5.08858e-21
			48hr T1	22.5507	18.854	28.29	0.128235			48hr T1	23.6321	14.8912	31.2354	0.01405			48hr T1	19.1083	21.4418	21.8259	2.49354			48hr T1	17.5142	21.9479	17.0259	30.4991			48hr T1	25.042	87.7227	55.6812	2.72238e-19
			48hr T2	23.7476	6.659	29.7915	0.0347519			48hr T2	24.725	5.47108	32.68	0.00374031			48hr T2	20.3289	8.15749	23.2202	0.826838			48hr T2	19.0484	7.8057	18.5174	11.1641			48hr T2	26.6143	7.7746	59.1773	1.24408e-21
			48hr T3	22.6987	16.5781	28.4756	0.109124			48hr T3	23.6816	14.2308	31.3009	0.0132324			48hr T3	19.4114	16.8672	22.1721	1.89572			48hr T3	17.4409	23.0583	16.9547	31.9981			48hr T3	25.1283	76.7912	55.8732	2.02502e-19
		Water		30.6537	0.0164201	38.4552	1.85862e-05		Water		35.6996	0.000235225	47.1855	6.33013e-09		Water		32.2145	0.000667978	36.7962	1.77578e-05		Water		34.5646	0.000224803	33.601	0.000430334		Water		35.9897	4.12428e-06	80.0235	1.38539e-35
		Mean		23.189	12.406	29.0907	0.0789301		Mean		24.1201	10.759	31.8805	0.00958024		Mean		19.8117	13.6302	22.6294	1.50849		Mean		19.2724	10.0142	18.7351	14.1056		Mean		25.5216	81.0257	56.7476	6.64107e-19
		SE		0.203769	2.09482	0.255629	0.0163148		SE		0.184275	1.70436	0.243563	0.00194743		SE		0.200666	1.92062	0.229205	0.238283		SE		0.493836	2.59116	0.480068	3.57105		SE		0.257679	30.7694	0.572952	4.48192e-19
		SD		0.611307	6.28447	0.766888	0.0489445		SD		0.552824	5.11309	0.73069	0.00584229		SD		0.601997	5.76186	0.687615	0.71485		SD		1.48151	7.77348	1.4402	10.7131		SD		0.773036	92.3083	1.71886	1.34458e-18
		CV		0.026362	0.506569	0.026362	0.6201		CV		0.0229197	0.47524	0.0229197	0.609827		CV		0.0303859	0.422727	0.0303859	0.473884		CV		0.0768721	0.776249	0.0768721	0.759498		CV		0.0302895	1.13925	0.0302895	2.02464
