# Supplementary material for: Identification of robust RT-qPCR reference genes for studying changes in gene expression in response to hypoxia in breast cancer cell lines
Source: BMC Genomics. 2025 Jan 21;26:59. doi: 10.1186/s12864-025-11216-6 (PMC11748566; doi:10.1186/s12864-025-11216-6)
Supplement: Supplementary file 5 — Supplementary Material 5 [file 12864_2025_11216_MOESM5_ESM.xlsx]

## Sheet: MCF-7 (R1)
	Supplementary Excel File Information: Each sheet in the excel file contains raw qPCR Ct values (B4:B28 - Z4:Z28) for individual biological replicates (R1, R2 & R3) carried out in a 384-well plate. Tables generated in row 31 and row 59 pertain to average Ct values extracted from specified wells in the 384-well reaction plate, against a standard curve of known cDNA amount in ng / ul and Log10. Corr…
		1	2	3	4	5	6	7	8	9	10	11	12	13	14	15	16	17	18	19	20	21	22	23	24								Experiment information
	P	OAZ1															ACTB
	A	27.9061	25.4846	23.2794	21.0108	18.7382	19.7765	20.4442	21.0311	19.5825	21.9421	21.4952	22.9725	20.6148	20.696	34.6561	26.6456	24.2784	22.0731	19.3543	17.1137	19.0389	18.74	20.0388	36.9552			Standard					Seeded			2023-07-05
	B	27.8962	25.5983	23.2792	21.0314	18.8746	19.8886	20.5916	21.1496	19.6361	21.9378	21.6426	22.9669	20.7032	20.671	35.405	26.8016	24.3986	22.0784	19.3821	17.1422	19.0073	18.3777	20.3453	35.9712			Normoxia					RNA extraction			2023-07-20
	P	ACTB						RPL27																				Hypoxia 8 hours					RNA integrity check			2023-08-18
	C	18.3399	22.5181	22.3364	22.4356	16.0007	17.5982	25.2191	22.9519	20.6941	18.3318	16.0553	17.9388	18.254	20.0501	17.2954	18.7522	18.9163	20.1326	18.6814	17.6154	Undetermined						Hypoxia 48 hours					cDNA synthesis			2023-07-21
	D	18.1426	22.6989	22.3982	22.6317	16.0341	17.6356	25.2654	22.8277	20.6789	18.1924	16.0547	18.0496	18.1975	20.1213	17.1082	18.9222	18.794	20.1486	18.3359	17.9618	Undetermined						dH2O					RT-qPCR			2023-07-22
	P	TBP															RPL30											Empty
	E	27.7211	26.2721	25.5718	24.8641	22.7057	24.202	24.1102	24.9556	23.8549	25.8829	25.5665	26.604	23.8696	24.4323	31.7577	24.0759	21.9373	19.4666	17.2657	14.9687	17.5826	17.1826	17.9222	39.7784
	F	27.9521	26.1792	25.5901	24.9419	22.7026	24.0558	24.0975	24.966	23.8347	25.8378	25.4319	26.7425	23.6564	24.5585	31.8242	24.1278	21.9319	19.6842	17.3321	15.163	16.9679	17.3385	17.9824	Undetermined		TP	Time point
	P	RPL30						RPLP1																			Ct	Cycle threshold
	G	16.6593	18.0471	17.8976	18.7138	17.0481	16.9938	26.2071	23.9503	21.5947	19.2076	16.7736	18.2182	19.0119	20.0369	17.5452	19.8331	19.3249	21.1443	19.1244	18.5821	36.1741					RE	Relative expression
	H	16.4809	18.1342	17.9076	18.6875	16.9845	16.9483	26.1718	23.7729	21.6066	19.1579	16.7223	18.3282	18.9509	20.011	17.3829	19.7774	19.36	21.1795	19.2044	18.5649	36.1405					ECCt	Efficiency corrected cycle threshold
	P	CCSSER2															GUSB										ECRE	Efficiency corrected relative expression
	I	30.3117	28.7947	26.6864	24.699	22.0127	23.9605	23.9903	24.6357	23.8544	26.1078	25.4149	25.9965	22.8928	23.6345	29.9151	Undetermined	28.5356	26.1622	23.7963	21.4152	22.9539	22.9466	23.8951	36.309
	J	30.6133	28.7132	26.9818	24.7127	22.1168	24.0534	23.8286	24.6188	23.8154	26.0137	25.4455	25.841	22.8932	23.5208	31.533	30.4302	28.1844	26.1013	23.9583	21.576	22.8391	23.2821	23.4393	37.4315		Ct Mean	Mean Ct for this gene
	P	GUSB						TFRC																			Ct SD	Standard deviation of Ct in this gene
	K	22.5876	25.0258	24.7085	25.9863	23.2774	23.5812	27.3473	25.436	23.3752	21.0252	18.6911	20.2188	20.6415	21.3991	19.6611	21.2182	20.9064	22.3684	20.1415	20.4921	30.9141					Ct CV	Coefficient of variation for this gene
	L	22.7087	25.0158	24.7235	26.1263	23.2139	23.5398	27.8073	25.5382	23.4152	21.0623	18.8102	20.2112	20.8326	21.258	19.5563	21.1787	20.8734	22.3474	20.1411	20.6565	31.8518
	P	PGK1																									Formulas
	M	26.0679	23.8119	21.834	19.2289	16.8459	20.8394	21.0917	21.8011	17.1668	19.6801	19.3102	20.1128	17.4959	17.2638	34.8355											ECRE	*=SUM(Ct*(log(p.efficiency)/log(2)))
	N	25.8575	23.9368	21.7689	19.2448	16.7798	20.5898	20.9336	21.8573	16.9721	19.5767	19.1379	20.0417	17.4004	17.298	35.3156											Ct Mean	* =AVERAGE(0hrT1:48hrT3)				** Water samples not included in calculations **
	P							EPAS1																			Ct SD	* =STDEV(0hrT1:48hrT3)
	O							33.6803	32.3309	29.8497	28.1908	26.4514	27.7471	28.7322	28.4622	27.0903	30.452	30.1587	30.1554	26.5282	26.8225	35.47					Ct CV	* =SUM(Ct SD / Ct Mean)
	P							33.7553	31.9768	30.1683	28.0192	26.5349	27.5626	28.5921	28.0218	27.1905	30.308	29.9189	30.2361	26.4021	26.8979	36.1274
		OAZ1							ACTB							RPL27							TBP							RPL30							RPLP1
		cDNA Pool Standard							cDNA Pool Standard							cDNA Pool Standard							cDNA Pool Standard							cDNA Pool Standard							cDNA Pool Standard
		ng / ul	Log	Avg Ct					ng / ul	Log	Avg Ct					ng / ul	Log	Avg Ct					ng / ul	Log	Avg Ct					ng / ul	Log	Avg Ct					ng / ul	Log	Avg Ct
		0.032	-1.49485	27.9011					0.032	-1.49485	26.7236					0.032	-1.49485	25.2423					0.032	-1.49485	27.8366					0.032	-1.49485	24.1019					0.032	-1.49485	26.1895
		0.16	-0.79588	25.5415					0.16	-0.79588	24.3385					0.16	-0.79588	22.8898					0.16	-0.79588	26.2257					0.16	-0.79588	21.9346					0.16	-0.79588	23.8616
		0.8	-0.09691	23.2793					0.8	-0.09691	22.0757					0.8	-0.09691	20.6865					0.8	-0.09691	25.581					0.8	-0.09691	19.5754					0.8	-0.09691	21.6006
		4	0.60206	21.0211					4	0.60206	19.3682					4	0.60206	18.2621					4	0.60206	24.903					4	0.60206	17.2989					4	0.60206	19.1828
		20	1.30103	18.8064					20	1.30103	17.128					20	1.30103	16.055					20	1.30103	22.7041					20	1.30103	15.0659					20	1.30103	16.748
		P. efficiency (%)		103.136					P. efficiency (%)		94.6674					P. efficiency (%)		101.311					P. efficiency (%)		301.06					P. efficiency (%)		103.149					P. efficiency (%)		97.9961
		P. efficiency		2.03136					P. efficiency		1.94667					P. efficiency		2.01311					P. efficiency		4.0106					P. efficiency		2.03149					P. efficiency		1.97996
		10^((Average Ct - 22.995)/-3.249)							10^((Average Ct - 21.592)/-3.4567)							10^((Average Ct - 20.308)/-3.2909)							10^((Average Ct - 25.289)/-1.6578)							10^((Average Ct - 19.28)/-3.2487)							10^((Average Ct - 21.19)/-3.3709))
		OAZ1	TP	Ct	RE	ECCt	ECRE		ACTB	TP	Ct	RE	ECCt	ECRE		RPL27	TP	Ct	RE	ECCt	ECRE		TBP	TP	Ct	RE	ECCt	ECRE		RPL30	TP	Ct	RE	ECCt	ECRE		RPLP1	TP	Ct	RE	ECCt	ECRE
			0hr T1	19.8325	9.4053	20.2777	6.86051			0hr T1	19.0231	5.53567	18.2814	9.07266		RPL27	0hr T1	17.9942	5.04769	18.1639	4.48269			0hr T1	24.1289	5.00939	48.3499	1.22873e-14			0hr T1	17.2752	4.14097	17.6646	3.14224		RPLP1	0hr T1	18.2732	7.33321	18.0077	8.79119
			0hr T2	20.5179	5.78657	20.9784	4.17512			0hr T2	18.5589	7.54168	17.8353	12.2123			0hr T2	18.2257	4.29274	18.3976	3.80643			0hr T2	24.1038	5.18676	48.2997	1.31746e-14			0hr T2	17.2605	4.18433	17.6496	3.17589			0hr T2	18.9814	4.52064	18.7056	5.45765
			0hr T3	21.0903	3.8568	21.5637	2.75753			0hr T3	20.1921	2.54092	19.4048	4.2928			0hr T3	20.0857	1.16832	20.275	1.02333			0hr T3	24.9608	1.57759	50.0168	1.21327e-15			0hr T3	17.9523	2.56259	18.357	1.92361			0hr T3	20.0239	2.21777	19.733	2.7053
			8hr T1	19.6093	11.0171	20.0495	8.06478			8hr T1	18.2412	9.31862	17.53	14.9657			8hr T1	17.2018	8.78793	17.3639	7.84519			8hr T1	23.8448	7.43277	47.7806	2.70922e-14			8hr T1	16.5701	6.82568	16.9436	5.23813			8hr T1	17.4641	12.7444	17.2104	15.156
			8hr T2	21.94	2.11216	22.4324	1.48988			8hr T2	22.6085	0.508065	21.7271	0.913955			8hr T2	18.8372	2.79859	19.0148	2.47156			8hr T2	25.8603	0.452238	51.8194	9.92283e-17			8hr T2	18.0906	2.32335	18.4984	1.74018			8hr T2	19.8053	2.5751	19.5175	3.13437
			8hr T3	21.5689	2.74746	22.0531	1.94948			8hr T3	22.3673	0.596626	21.4953	1.06656			8hr T3	18.8551	2.76365	19.0329	2.44042			8hr T3	25.4992	0.746814	51.0957	2.71118e-16			8hr T3	17.9026	2.65446	18.3062	1.99416			8hr T3	19.3425	3.53254	19.0615	4.28004
			48hr T1	22.9697	1.01809	23.4853	0.706475			48hr T1	22.5337	0.534053	21.6551	0.958837			48hr T1	20.1406	1.12428	20.3305	0.984398			48hr T1	26.6733	0.14622	53.4483	1.03286e-17			48hr T1	18.7007	1.50774	19.1222	1.11834			48hr T1	21.1619	1.01936	20.8545	1.25757
			48hr T2	20.659	5.2359	21.1227	3.76934			48hr T2	16.0174	40.9919	15.3929	62.1384			48hr T2	18.5086	3.52182	18.6832	3.11702			48hr T2	23.763	8.3273	47.6167	3.40204e-14			48hr T2	17.0163	4.975	17.3999	3.79077			48hr T2	19.1644	3.9894	18.886	4.82505
			48hr T3	20.6835	5.14588	21.1477	3.70309			48hr T3	17.6169	14.1243	16.9301	22.3187			48hr T3	17.7886	5.82876	17.9563	5.18336			48hr T3	24.4954	3.01105	49.0843	4.43078e-15			48hr T3	16.9711	5.1371	17.3536	3.91711			48hr T3	18.5735	5.97317	18.3037	7.18212
		Water		35.0305	0.000197524	35.8168	0.000113137		Water		36.4632	4.98721e-05	35.0416	0.000128568		Water		#DIV/0!	#DIV/0!	#DIV/0!	#DIV/0!		Water		31.791	0.000119664	63.7033	6.7324e-24		Water		39.7784	4.90094e-07	40.675	2.59586e-07		Water		36.1573	3.6295e-05	35.632	5.19609e-05
		Mean		20.9857	5.14725	21.4567	3.71958		Mean		19.6843	9.07687	18.9169	14.2156		Mean		18.6264	3.92598	18.802	3.48382		Mean		24.8144	3.54335	49.7235	1.02888e-14		Mean		17.5266	3.81236	17.9217	2.89338		Mean		19.1989	4.8784	18.92	5.86548
		SE		0.330341	1.03452	0.337756	0.762271		SE		0.750581	4.03692	0.721317	6.10335		SE		0.310805	0.760859	0.313735	0.680965		SE		0.317432	0.968182	0.636076	3.98202e-15		SE		0.2119	0.531295	0.216676	0.4116		SE		0.337541	1.10612	0.332637	1.31021
		SD		0.991022	3.10356	1.01327	2.28681		SD		2.25174	12.1108	2.16395	18.31		SD		0.932414	2.28258	0.941205	2.0429		SD		0.952297	2.90455	1.90823	1.19461e-14		SD		0.635699	1.59388	0.650028	1.2348		SD		1.01262	3.31837	0.997911	3.93063
		CV		0.0472237	0.602954	0.0472237	0.614804		CV		0.114393	1.33425	0.114393	1.28803		CV		0.0500588	0.581404	0.0500588	0.586395		CV		0.0383768	0.819718	0.0383768	1.16107		CV		0.0362705	0.418084	0.0362705	0.426767		CV		0.0527438	0.680217	0.0527438	0.670129
		CCSER2							GUSB							TFRC							PGK1							EPAS1
		cDNA Pool Standard							cDNA Pool Standard							cDNA Pool Standard							cDNA Pool Standard							cDNA Pool Standard
		ng / ul	Log	Avg Ct					ng / ul	Log	Avg Ct					ng / ul	Log	Avg Ct					ng / ul	Log	Avg Ct					ng / ul	Log	Avg Ct
		0.032	-1.49485	30.4625					0.032	-1.49485	30.4302					0.032	-1.49485	27.5773					0.032	-1.49485	25.9627					0.032	-1.49485	33.7178
		0.16	-0.79588	28.754					0.16	-0.79588	28.36					0.16	-0.79588	25.4871					0.16	-0.79588	23.8743					0.16	-0.79588	32.1539
		0.8	-0.09691	26.8341					0.8	-0.09691	26.1317					0.8	-0.09691	23.3952					0.8	-0.09691	21.8015					0.8	-0.09691	30.009
		4	0.60206	24.7058					4	0.60206	23.8773					4	0.60206	21.0437					4	0.60206	19.2369					4	0.60206	28.105
		20	1.30103	22.0648					20	1.30103	21.4956					20	1.30103	18.7506					20	1.30103	16.8128					20	1.30103	26.4931
		P. efficiency (%)		116.444					P. efficiency (%)		105.454					P. efficiency (%)		107.169					P. efficiency (%)		101.711					P. efficiency (%)		138.703
		P. efficiency		2.16444					P. efficiency		2.05454					P. efficiency		2.07169					P. efficiency		2.01711					P. efficiency		2.38703
		10^((Average Ct - 26.275)/-2.982)							10^((Average Ct - 25.749)/-3.1978)							10^((Average Ct - 22.944)/-3.1613)							10^((Average Ct - 21.22)/-3.2816)							10^((Average Ct - 29.839)/-2.6465)
		CCSER2	TP	Ct	RE	ECCt	ECRE		GUSB	TP	Ct	RE	ECCt	ECRE		TFRC	TP	Ct	RE	ECCt	ECRE		PGK1	TP	Ct	RE	ECCt	ECRE		EPAS1	TP	Ct	RE	ECCt	ECRE
			0hr T1	24.007	5.76206	26.7436	0.696403			0hr T1	22.8965	7.79888	23.7852	4.11246			0hr T1	20.215	7.29905	21.2421	3.45427			0hr T1	20.7146	1.42564	20.9692	1.19244			0hr T1	27.6548	6.68803	34.7128	0.0144012
			0hr T2	23.9094	6.21276	26.6349	0.757348			0hr T2	23.1143	6.66653	24.0116	3.49402			0hr T2	20.737	4.99027	21.7907	2.31645			0hr T2	21.0127	1.15661	21.2709	0.96493			0hr T2	28.6622	2.78404	35.9772	0.0047933
			0hr T3	24.6273	3.56909	27.4346	0.408439			0hr T3	23.6672	4.47735	24.5858	2.31066			0hr T3	21.3286	3.24335	22.4123	1.47294			0hr T3	21.8292	0.652161	22.0975	0.540266			0hr T3	28.242	4.01276	35.4498	0.00758443
			8hr T1	23.8349	6.5809	26.5519	0.807507			8hr T1	22.6481	9.32585	23.5273	4.95191			8hr T1	19.6087	11.3512	20.605	5.49384			8hr T1	17.0695	18.3987	17.2792	15.8805			8hr T1	27.1404	10.4636	34.0671	0.0252575
			8hr T2	26.0608	1.17988	29.0315	0.119017			8hr T2	25.0208	1.68939	25.992	0.839489			8hr T2	21.1984	3.56592	22.2755	1.62725			8hr T2	19.6284	3.05491	19.8696	2.57924			8hr T2	30.38	0.624576	38.1334	0.000734324
			8hr T3	25.4302	1.91999	28.3291	0.204727			8hr T3	24.716	2.10398	25.6754	1.05445			8hr T3	20.8899	4.46432	21.9514	2.06061			8hr T3	19.2241	4.05708	19.4603	3.43734			8hr T3	30.0388	0.840416	37.7052	0.00106585
			48hr T1	25.9187	1.31668	28.8733	0.134487			48hr T1	26.0563	0.801475	27.0678	0.386904			48hr T1	22.3579	1.53249	23.4939	0.669954			48hr T1	20.0772	2.22962	20.324	1.87518			48hr T1	30.1958	0.73316	37.9022	0.000897981
			48hr T2	22.893	13.6185	25.5027	1.81549			48hr T2	23.2457	6.06494	24.148	3.16707			48hr T2	20.1413	7.70128	21.1647	3.65457			48hr T2	17.4482	14.1056	17.6626	12.1353			48hr T2	26.4652	18.8293	33.2195	0.0528036
			48hr T3	23.5776	8.02685	26.2653	1.00749			48hr T3	23.5605	4.83481	24.475	2.50258			48hr T3	20.5743	5.61814	21.6197	2.62366			48hr T3	17.2809	15.8618	17.4933	13.6658			48hr T3	26.8602	13.3529	33.7153	0.0343013
		Water		30.7241	0.0322127	34.2264	0.00215543		Water		36.8703	0.000332826	38.3014	0.000118759		Water		31.3829	0.00214067	32.9775	0.0006701		Water		35.0756	5.99511e-05	35.5066	4.43041e-05		Water		35.7987	0.00559863	44.9351	1.97619e-06
		Mean		24.4732	5.35408	27.263	0.661212		Mean		23.8806	4.86258	24.8076	2.5355		Mean		20.7835	5.52956	21.8395	2.59706		Mean		19.365	6.77134	19.603	5.8079		Mean		28.4044	6.48097	35.6536	0.0157599
		SE		0.347676	1.24997	0.387308	0.169525		SE		0.35759	0.913299	0.37147	0.489161		SE		0.251443	0.917805	0.264219	0.451741		SE		0.549884	2.2525	0.556641	1.94764		SE		0.473767	2.0322	0.59468	0.00572813
		SD		1.04303	3.74992	1.16193	0.508575		SD		1.07277	2.7399	1.11441	1.46748		SD		0.754328	2.75341	0.792656	1.35522		SD		1.64965	6.75751	1.66992	5.84291		SD		1.4213	6.09661	1.78404	0.0171844
		CV		0.0426191	0.700385	0.0426191	0.769156		CV		0.0449222	0.563466	0.0449222	0.578774		CV		0.0362946	0.497945	0.0362946	0.521829		CV		0.0851874	0.997957	0.0851874	1.00603		CV		0.0500381	0.940694	0.0500381	1.09038

## Sheet: MCF-7 (R2)
	Supplementary Excel File Information: Each sheet in the excel file contains raw qPCR Ct values (B4:B28 - Z4:Z28) for individual biological replicates (R1, R2 & R3) carried out in a 384-well plate. Tables generated in row 31 and row 59 pertain to average Ct values extracted from specified wells in the 384-well reaction plate, against a standard curve of known cDNA amount in ng / ul and Log10. Corr…
		1	2	3	4	5	6	7	8	9	10	11	12	13	14	15	16	17	18	19	20	21	22	23	24								Experiment information
	P	OAZ1															ACTB
	A	27.7974	25.3889	23.1516	20.8367	18.7992	19.9351	19.2832	20.44	19.7715	19.4034	19.6285	20.3608	20.3474	20.3472	36.5979	28.8628	23.9153	20.075	17.2394	14.7548	16.1025	15.4329	16.9682	36.9753			Standard					Seeded			2023-08-12
	B	27.9382	25.35	23.1892	20.8415	18.5638	19.981	19.4056	20.4378	19.744	19.5608	19.6021	20.5298	19.0072	20.2705	36.5774	28.7215	24.0398	20.2003	17.4913	14.6213	16.1285	15.5892	17.2109	36.6931			Normoxia					RNA extraction			2023-08-19
	P	ACTB						TBP																				Hypoxia 8 hours					RNA integrity check			2023-08-22
	C	16.4383	15.7361	15.5131	16.1849	15.8777	15.6963	25.6586	24.3792	23.1569	23.2574	22.1218	23.1973	22.7976	23.8631	23.0105	22.9013	22.7408	23.8978	23.5033	23.5193	34.213						Hypoxia 48 hours					cDNA synthesis			2023-09-07
	D	15.9671	15.0356	15.5984	16.7734	16.0303	15.9007	25.7486	23.3439	22.5854	23.242	22.0697	23.1591	22.7383	23.8324	23.0347	22.8332	22.8581	23.9071	23.6083	23.3356	35.4689						dH2O					RT-qPCR			2023-09-08
	P	RPL27															RPL30											Empty
	E	26.9477	24.6483	22.3875	20.0575	18.2585	19.3979	19.2767	20.2119	19.0181	19.3015	19.4853	19.4511	19.5888	19.3269	Undetermined	25.0395	22.4402	20.1252	17.9193	16.1074	16.9369	16.9335	17.9749	Undetermined
	F	26.9912	24.5423	22.1924	20.1447	18.2402	19.3941	19.2078	20.1482	19.2081	19.4354	19.6452	19.5546	19.4068	19.319	Undetermined	24.6641	22.46	20.1897	17.8449	15.9652	17.2804	17.0061	18.0232	Undetermined		TP	Time point
	P	RPL30						RPLP1																			Ct	Cycle threshold
	G	17.2849	17.1104	16.7954	17.3931	17.0281	17.0127	26.643	24.5298	22.2075	19.6924	17.4149	19.0407	18.6512	19.7238	18.5434	18.7323	18.7615	18.9631	18.9306	18.9134	Undetermined					RE	Relative expression
	H	17.2698	17.049	16.9683	17.3942	16.983	16.743	27.0369	24.3164	21.9233	19.7335	17.588	18.9947	18.624	19.7618	18.4905	18.5973	18.777	18.8935	18.7072	18.7832	39.8407					ECCt	Efficiency corrected cycle threshold
	P	CCSSER2															GUSB										ECRE	Efficiency corrected relative expression
	I	29.1984	27.8231	26.5473	24.2991	21.9884	23.0086	22.5221	23.8033	23.2625	23.0154	22.8414	23.7147	23.3689	23.3363	30.5857	28.9195	27.0973	25.6297	23.3909	21.0195	22.361	21.9644	23.2332	38.7789
	J	28.9342	27.6258	26.4542	24.439	21.9648	22.9806	22.6315	23.9557	23.3035	22.9733	22.874	23.7726	23.3688	23.2875	30.6382	28.9857	27.2722	25.8305	23.2464	21.1348	22.2788	21.7549	23.2929	Undetermined		Ct Mean	Mean Ct for this gene
	P	GUSB						TFRC																			Ct SD	Standard deviation of Ct in this gene
	K	22.4914	22.1735	22.0989	23.445	23.1614	23.0011	27.3022	24.2202	22.5442	20.2584	18.2312	19.7337	19.0949	20.5776	19.1882	18.9818	18.7081	20.3197	20.0507	20.0697	35.0005					Ct CV	Coefficient of variation for this gene
	L	22.3845	22.2313	22.0198	23.5229	22.4955	23.0381	24.4683	24.7923	22.4661	20.4969	18.1933	19.5525	19.0716	20.4357	19.34	19.0517	18.8559	19.9829	20.1253	20.0148	35.1842
	P	PGK1																									Formulas
	M	26.0617	23.774	21.4134	18.9897	16.7322	20.4776	19.8128	21.1494	17.6096	17.4844	17.6326	17.7692	17.7865	17.8027	Undetermined											ECRE	*=SUM(Ct*(log(p.efficiency)/log(2)))
	N	26.0072	23.8946	21.2807	19.0584	17.2381	20.3183	19.8381	21.0714	17.6295	15.9108	17.5182	17.9963	17.7613	17.6541	36.7606											Ct Mean	* =AVERAGE(0hrT1:48hrT3)				** Water samples not included in calculations **
	P							EPAS1																			Ct SD	* =STDEV(0hrT1:48hrT3)
	O							29.8441	28.6158	29.1034	27.724	26.0922	27.8564	26.9741	29.3572	27.2613	27.0707	27.0018	26.8228	26.3701	26.3192	Undetermined					Ct CV	* =SUM(Ct SD / Ct Mean)
	P							29.9453	28.3213	28.3883	28.0775	26.0885	27.7154	27.0124	29.2474	27.2415	26.9314	26.9259	26.7159	26.4449	26.1976	38.5866
		OAZ1							ACTB							TBP							RPL27							RPL30							RPLP1
		cDNA Pool Standard							cDNA Pool Standard							cDNA Pool Standard							cDNA Pool Standard							cDNA Pool Standard							cDNA Pool Standard
		ng / ul	Log	Avg Ct					ng / ul	Log	Avg Ct					ng / ul	Log	Avg Ct					ng / ul	Log	Avg Ct					ng / ul	Log	Avg Ct					ng / ul	Log	Avg Ct
		0.032	-1.49485	27.8678					0.032	-1.49485	28.7921					0.032	-1.49485	25.7036					0.032	-1.49485	26.9694					0.032	-1.49485	24.8518					0.032	-1.49485	26.84
		0.16	-0.79588	25.3694					0.16	-0.79588	23.9775					0.16	-0.79588	23.8615					0.16	-0.79588	24.5953					0.16	-0.79588	22.4501					0.16	-0.79588	24.4231
		0.8	-0.09691	23.1704					0.8	-0.09691	20.1377					0.8	-0.09691	22.8711					0.8	-0.09691	22.29					0.8	-0.09691	20.1575					0.8	-0.09691	22.0654
		4	0.60206	20.8391					4	0.60206	17.3654					4	0.60206	23.2497					4	0.60206	20.1011					4	0.60206	17.8821					4	0.60206	19.7129
		20	1.30103	18.6815					20	1.30103	14.688					20	1.30103	22.0957					20	1.30103	18.2493					20	1.30103	16.0363					20	1.30103	17.5014
		P. efficiency (%)		101.923					P. efficiency (%)		58.7577					P. efficiency (%)		681.514					P. efficiency (%)		108.288					P. efficiency (%)		106.472					P. efficiency (%)		99.0052
		P. efficiency		2.01923					P. efficiency		1.58758					P. efficiency		7.81514					P. efficiency		2.08288					P. efficiency		2.06472					P. efficiency		1.99005
		10^((Average Ct - 22.868)/-3.2767)							10^((Average Ct - 20.509)/-4.9817)							10^((Average Ct - 23.448)/-1.1199)							10^((Average Ct - 22.137)/-3.1381)							10^((Average Ct - 19.968)/-3.176)							10^((Average Ct - 21.784)/-3.346)
		OAZ1	TP	Ct	RE	ECCt	ECRE		ACTB	TP	Ct	RE	ECCt	ECRE		TBP	TP	Ct	RE	ECCt	ECRE		RPL27	TP	Ct	RE	ECCt	ECRE		RPL30	TP	Ct	RE	ECCt	ECRE		RPLP1	TP	Ct	RE	ECCt	ECRE
			0hr T1	19.958	7.72823	20.2335	6.36807			0hr T1	16.1155	7.61951	10.7462	91.1433		RPL27	0hr T1	23.1782	1.74149	68.7528	3.51275e-41			0hr T1	19.396	7.47237	20.5322	3.24631			0hr T1	17.1086	7.94883	17.8947	4.49565		RPLP1	0hr T1	19.0177	6.71027	18.8809	7.37276
			0hr T2	19.3444	11.8947	19.6114	9.85972			0hr T2	15.511	10.0754	10.3432	109.808			0hr T2	22.7679	4.04823	67.5359	4.28871e-40			0hr T2	19.2423	8.36459	20.3695	3.65802			0hr T2	16.9698	8.79056	17.7495	4.99476			0hr T2	18.6376	8.71669	18.5035	9.55927
			0hr T3	20.4389	5.51225	20.721	4.52096			0hr T3	17.0895	4.8574	11.3958	67.5063			0hr T3	23.8478	0.439589	70.7389	5.91826e-43			0hr T3	20.18	4.20358	21.3622	1.7657			0hr T3	17.999	4.16819	18.8261	2.28852			0hr T3	19.7428	4.07412	19.6008	4.49245
			8hr T1	19.7578	8.89609	20.0305	7.34464			8hr T1	16.2027	7.31848	10.8044	88.726			8hr T1	23.0226	2.39807	68.2913	9.07374e-41			8hr T1	19.1131	9.19615	20.2327	4.04407			8hr T1	17.2774	7.03366	18.0712	3.95576			8hr T1	18.5169	9.47137	18.3837	10.3807
			8hr T2	19.4821	10.7976	19.751	8.93839			8hr T2	15.3858	10.6758	10.2597	114.129			8hr T2	22.8673	3.30043	67.8305	2.3401e-40			8hr T2	19.3684	7.62501	20.503	3.31655			8hr T2	17.0797	8.11719	17.8645	4.5953			8hr T2	18.6648	8.55492	18.5305	9.38311
			8hr T3	19.6153	9.83261	19.8861	8.12906			8hr T3	15.5558	9.86935	10.373	108.305			8hr T3	22.7994	3.79431	67.6293	3.539e-40			8hr T3	19.5653	6.59951	20.7114	2.84632			8hr T3	16.8819	9.36935	17.6575	5.33925			8hr T3	18.7692	7.96171	18.6342	8.737
			48hr T1	20.4453	5.48742	20.7275	4.50032			48hr T1	16.4791	6.44068	10.9887	81.4797			48hr T1	23.9024	0.39285	70.9011	4.24014e-43			48hr T1	19.5028	6.90893	20.6453	2.98777			48hr T1	17.3937	6.46492	18.1928	3.62184			48hr T1	18.9283	7.13629	18.7921	7.83736
			48hr T2	19.6773	9.41365	19.9489	7.77801			48hr T2	15.954	8.21019	10.6385	95.7959			48hr T2	23.5558	0.801225	69.8729	3.51175e-42			48hr T2	19.4978	6.93474	20.6399	2.99959			48hr T2	17.0055	8.56589	17.7869	4.86132			48hr T2	18.8189	7.69423	18.6835	8.44555
			48hr T3	20.3088	6.03977	20.5892	4.95987			48hr T3	15.7985	8.82195	10.5348	100.499			48hr T3	23.4275	1.04314	69.4922	7.68112e-42			48hr T3	19.323	7.88362	20.4549	3.43574			48hr T3	16.8778	9.39676	17.6533	5.35558			48hr T3	18.8483	7.54004	18.7127	8.27751
		Water		36.5877	6.50064e-05	37.0927	4.55861e-05		Water		36.8342	0.000528395	24.562	0.153609		Water		34.8409	6.71188e-11	103.348	4.51509e-72		Water		#DIV/0!	#DIV/0!	#DIV/0!	#DIV/0!		Water		#DIV/0!	#DIV/0!	#DIV/0!	#DIV/0!		Water		39.8407	4.01321e-06	39.5541	4.88825e-06
		Mean		19.892	8.40025	20.1666	6.93323		Mean		16.0102	8.20986	10.676	95.2658		Mean		23.2632	1.99548	69.005	1.28317e-40		Mean		19.4654	7.24317	20.6057	3.14445		Mean		17.177	7.7617	17.9663	4.38978		Mean		18.8827	7.53996	18.7469	8.27619
		SE		0.131088	0.738126	0.132898	0.617138		SE		0.169478	0.590058	0.113013	4.69489		SE		0.138117	0.454083	0.409691	5.27383e-41		SE		0.095031	0.438016	0.100598	0.199793		SE		0.110881	0.524106	0.115976	0.307708		SE		0.112195	0.486994	0.111388	0.531326
		SD		0.393264	2.21438	0.398693	1.85141		SD		0.508435	1.77017	0.339038	14.0847		SD		0.41435	1.36225	1.22907	1.58215e-40		SD		0.285093	1.31405	0.301794	0.599378		SD		0.332643	1.57232	0.347927	0.923125		SD		0.336586	1.46098	0.334164	1.59398
		CV		0.01977	0.263608	0.01977	0.267035		CV		0.0317569	0.215616	0.0317569	0.147846		CV		0.0178114	0.682666	0.0178114	1.233		CV		0.0146461	0.181419	0.0146461	0.190615		CV		0.0193656	0.202574	0.0193656	0.21029		CV		0.0178251	0.193765	0.0178251	0.192598
		CCSER2							GUSB							TFRC							PGK1							EPAS1
		cDNA Pool Standard							cDNA Pool Standard							cDNA Pool Standard							cDNA Pool Standard							cDNA Pool Standard
		ng / ul	Log	Avg Ct					ng / ul	Log	Avg Ct					ng / ul	Log	Avg Ct					ng / ul	Log	Avg Ct					ng / ul	Log	Avg Ct
		0.032	-1.49485	29.0663					0.032	-1.49485	28.9526					0.032	-1.49485	25.8852					0.032	-1.49485	26.0345					0.032	-1.49485	29.8947
		0.16	-0.79588	27.7244					0.16	-0.79588	27.1848					0.16	-0.79588	24.5062					0.16	-0.79588	23.8343					0.16	-0.79588	28.4685
		0.8	-0.09691	26.5007					0.8	-0.09691	25.7301					0.8	-0.09691	22.5051					0.8	-0.09691	21.347					0.8	-0.09691	28.7458
		4	0.60206	24.3691					4	0.60206	23.3187					4	0.60206	20.3777					4	0.60206	19.0241					4	0.60206	27.9007
		20	1.30103	21.9766					20	1.30103	21.0771					20	1.30103	18.2123					20	1.30103	16.9852					20	1.30103	26.0904
		P. efficiency (%)		150.397					P. efficiency (%)		127.145					P. efficiency (%)		128.513					P. efficiency (%)		101.888					P. efficiency (%)		615.891
		P. efficiency		2.50397					P. efficiency		2.27145					P. efficiency		2.28513					P. efficiency		2.01888					P. efficiency		7.15891
		10^((Average Ct - 25.684)/-2.5086)							10^((Average Ct - 24.981)/-2.8066)							10^((Average Ct - 22.027)/-2.7862)							10^((Average Ct - 21.127)/-3.2775)							10^((Average Ct - 28.107)/-1.1698)
		CCSER2	TP	Ct	RE	ECCt	ECRE		GUSB	TP	Ct	RE	ECCt	ECRE		TFRC	TP	Ct	RE	ECCt	ECRE		PGK1	TP	Ct	RE	ECCt	ECRE		EPAS1	TP	Ct	RE	ECCt	ECRE
			0hr T1	22.9946	11.8053	30.4498	0.0125955			0hr T1	22.3199	8.87503	26.4181	0.307583			0hr T1	19.6431	7.17142	23.4201	0.316235			0hr T1	20.3979	1.66894	20.6745	1.37429			0hr T1	27.7859	1.88155	78.9047	3.76513e-44
			0hr T2	22.5768	17.3234	29.8965	0.0209302			0hr T2	21.8597	12.946	25.8734	0.480879			0hr T2	19.0833	11.3905	22.7526	0.549011			0hr T2	19.8254	2.49528	20.0942	2.06597			0hr T2	26.9932	8.95548	76.6538	3.16161e-42
			0hr T3	23.8795	5.23984	31.6216	0.00429622			0hr T3	23.2631	4.09358	27.5345	0.123081			0hr T3	20.5067	3.51284	24.4497	0.135041			0hr T3	21.1104	1.01174	21.3965	0.827482			0hr T3	29.3023	0.0951076	83.2109	7.8455e-48
			8hr T1	23.283	9.05929	30.8318	0.0088706			8hr T1	22.4379	8.05564	26.5578	0.274264			8hr T1	19.2641	9.80934	22.9682	0.459411			8hr T1	17.6195	11.7536	17.8584	9.93796			8hr T1	27.2514	5.38759	77.3869	7.46781e-43
			8hr T2	22.9944	11.8078	30.4495	0.012599			8hr T2	22.2024	9.7729	26.279	0.344748			8hr T2	19.0168	12.0341	22.6733	0.586196			8hr T2	16.6976	22.4622	16.924	19.1599			8hr T2	27.0011	8.81847	76.676	3.02618e-42
			8hr T3	22.8577	13.3857	30.2685	0.0148755			8hr T3	22.0594	10.9897	26.1098	0.396114			8hr T3	18.782	14.6105	22.3934	0.738747			8hr T3	17.5754	12.1232	17.8137	10.2548			8hr T3	26.9638	9.48936	76.5703	3.72669e-42
			48hr T1	23.7437	5.93572	31.4417	0.00506758			48hr T1	23.4839	3.41513	27.7959	0.0993218			48hr T1	20.1513	4.71201	24.026	0.191664			48hr T1	17.8828	9.76898	18.1252	8.23924			48hr T1	26.7694	13.915	76.018	1.10515e-41
			48hr T2	23.3689	8.37277	30.9455	0.00799157			48hr T2	22.8285	5.84735	27.0201	0.187707			48hr T2	20.088	4.96506	23.9505	0.203998			48hr T2	17.7739	10.5456	18.0148	8.90351			48hr T2	26.4075	28.3662	74.9905	8.35223e-41
			48hr T3	23.3119	8.82233	30.87	0.00856467			48hr T3	23.0196	4.99867	27.2463	0.155909			48hr T3	20.0422	5.15662	23.8959	0.213416			48hr T3	17.7284	10.8879	17.9687	9.19647			48hr T3	26.2584	38.0452	74.5669	1.92249e-40
		Water		30.612	0.0108536	40.5368	1.20013e-06		Water		38.7789	1.21275e-05	45.8992	3.52195e-08		Water		35.0923	2.045e-05	41.8399	7.7433e-08		Water		36.7606	1.69832e-05	37.2589	1.19669e-05		Water		38.5866	1.10043e-09	109.576	2.27293e-70
		Mean		23.2234	10.1947	30.7528	0.0106434		Mean		22.6083	7.666	26.7594	0.26329		Mean		19.6197	8.15137	23.3922	0.37708		Mean		18.5124	9.19084	18.7633	7.77329		Mean		27.1926	12.7727	77.2198	3.30579e-41
		SE		0.131017	1.1935	0.173495	0.00163766		SE		0.177494	1.03179	0.210084	0.0412		SE		0.19075	1.2346	0.227427	0.0670617		SE		0.478603	2.12177	0.485091	1.81143		SE		0.28552	3.94096	0.810802	2.05648e-41
		SD		0.393052	3.58049	0.520486	0.00491298		SD		0.532482	3.09538	0.630252	0.1236		SD		0.57225	3.7038	0.682281	0.201185		SD		1.43581	6.3653	1.45527	5.43429		SD		0.85656	11.8229	2.43241	6.16944e-41
		CV		0.0169249	0.351211	0.0169249	0.461597		CV		0.0235525	0.40378	0.0235525	0.469445		CV		0.0291671	0.454377	0.0291671	0.533534		CV		0.0775594	0.69257	0.0775594	0.699097		CV		0.0314998	0.92564	0.0314998	1.86625

## Sheet: MCF-7 (R3)
	Supplementary Excel File Information: Each sheet in the excel file contains raw qPCR Ct values (B4:B28 - Z4:Z28) for individual biological replicates (R1, R2 & R3) carried out in a 384-well plate. Tables generated in row 31 and row 59 pertain to average Ct values extracted from specified wells in the 384-well reaction plate, against a standard curve of known cDNA amount in ng / ul and Log10. Corr…
		1	2	3	4	5	6	7	8	9	10	11	12	13	14	15	16	17	18	19	20	21	22	23	24								Experiment information
	P	OAZ1															ACTB
	A	29.0806	26.9754	24.6433	22.4459	20.0444	20.2617	20.9672	19.7189	19.8448	19.3387	19.7348	20.739	21.2541	20.474	35.2701	33.2123	28.3057	23.081	19.3179	16.6129	17.3197	19.4817	16.2659	Undetermined			Standard					Seeded			2023-08-12
	B	29.2584	26.9895	24.6588	22.3293	20.168	20.2685	20.9785	19.8009	19.7253	19.0756	19.6872	20.6894	21.0722	20.2716	37.0037	32.0572	28.5047	23.0035	19.5295	16.7385	17.3855	19.7081	16.458	Undetermined			Normoxia					RNA extraction			2023-08-19
	P	ACTB						TBP																				Hypoxia 8 hours					RNA integrity check			2023-08-22
	C	15.9598	15.9288	16.3921	16.4667	17.758	16.1803	25.8948	24.7096	24.1719	24.4904	23.5547	24.2054	22.8125	23.4573	23.2925	23.0082	23.3751	24.1058	24.6769	23.8775	33.5058						Hypoxia 48 hours					cDNA synthesis			2023-09-07
	D	16.1721	15.3647	16.3659	16.9329	17.9075	16.0901	26.033	24.4869	24.1906	24.437	23.5324	24.0275	25.0239	23.415	23.2687	23.0589	23.4423	24.1419	24.7529	23.8542	33.2673						dH2O					RT-qPCR			2023-09-08
	P	RPL27															RPL30											Empty
	E	28.0762	25.6755	23.3953	21.2172	18.793	20.1941	19.6655	19.6352	19.86	19.0294	19.6662	19.3673	19.9954	19.4868	Undetermined	26.1218	23.7193	21.2664	19.1695	17.083	18.0649	18.1966	17.2093	Undetermined
	F	28.3134	25.5572	23.416	21.1151	18.9674	20.1414	19.6033	19.5557	19.6789	18.9576	19.3665	19.3078	19.9477	19.6345	Undetermined	26.2625	23.6863	21.3668	19.6403	17.0181	17.9782	17.9917	17.1696	35.6547		TP	Time point
	P	RPL30						RPLP1																			Ct	Cycle threshold
	G	16.9514	16.5091	17.0569	16.9855	17.945	17.1063	28.6822	25.7924	23.4516	21.0832	18.8219	19.8546	19.7323	19.3152	19.076	18.425	19.0954	19.17	19.5968	19.019	38.8999					RE	Relative expression
	H	16.9439	16.4697	17.2304	17.4128	17.9944	17.0407	28.5436	25.9366	23.557	21.063	18.7334	19.8241	19.6091	19.2111	18.9397	18.5792	19.0455	19.0842	19.5982	18.9847	36.9244					ECCt	Efficiency corrected cycle threshold
	P	CCSSER2															GUSB										ECRE	Efficiency corrected relative expression
	I	29.4465	28.3154	27.1668	25.7299	23.3658	24.0269	25.1072	23.3008	23.1881	22.9458	23.1583	23.8111	24.4978	23.2711	30.5423	30.744	28.5323	26.9286	25.1401	22.9267	23.2935	23.9718	22.6721	35.3393
	J	29.4279	28.4039	27.3109	25.8947	23.3804	24.0055	25.3402	23.2982	23.13	22.9382	23.1224	23.7965	24.3685	23.368	30.7404	30.3473	28.8885	27.1671	24.985	22.7465	23.3554	24.2153	22.6065	36.3732		Ct Mean	Mean Ct for this gene
	P	GUSB						TFRC																			Ct SD	Standard deviation of Ct in this gene
	K	22.5384	22.2086	22.5343	23.855	23.8273	23.3565	25.9863	25.239	24.0154	21.6587	19.677	20.495	21.2392	19.9122	19.2892	19.1995	19.4322	20.5702	21.0595	20.1282	34.4986					Ct CV	Coefficient of variation for this gene
	L	22.5528	22.2623	22.4983	23.68	24.5006	23.3274	26.2928	25.4303	23.9128	21.7528	19.6124	20.1752	21.0791	20.0573	19.4603	17.5747	19.5574	20.5094	21.143	20.2333	34.4448
	P	PGK1																									Formulas
	M	28.051	25.6559	23.4687	21.0794	18.7004	21.1079	21.7764	20.7089	17.5689	17.2436	17.9777	18.16	18.8042	17.5777	35.9512											ECRE	*=SUM(Ct*(log(p.efficiency)/log(2)))
	N	28.0633	25.6409	23.4252	20.9748	18.352	21.284	21.847	20.6321	16.6034	16.895	17.7729	18.0408	18.6729	17.8441	Undetermined											Ct Mean	* =AVERAGE(0hrT1:48hrT3)				** Water samples not included in calculations **
	P							EPAS1																			Ct SD	* =STDEV(0hrT1:48hrT3)
	O							30.4971	29.0334	28.7058	28.8534	27.5395	28.7364	30.3614	28.0923	27.07	26.7351	26.8389	26.8128	27.7698	26.4528	37.0195					Ct CV	* =SUM(Ct SD / Ct Mean)
	P							30.3071	28.9448	28.7131	28.8822	26.5911	28.7652	30.366	27.7127	27.3911	26.7488	27.0693	26.712	27.6226	26.3932	39.3763
		OAZ1							ACTB							TBP							RPL27							RPL30							RPLP1
		cDNA Pool Standard							cDNA Pool Standard							cDNA Pool Standard							cDNA Pool Standard							cDNA Pool Standard							cDNA Pool Standard
		ng / ul	Log	Avg Ct					ng / ul	Log	Avg Ct					ng / ul	Log	Avg Ct					ng / ul	Log	Avg Ct					ng / ul	Log	Avg Ct					ng / ul	Log	Avg Ct
		0.032	-1.49485	29.1695					0.032	-1.49485	32.6347					0.032	-1.49485	25.9639					0.032	-1.49485	28.1948					0.032	-1.49485	26.1921					0.032	-1.49485	28.6129
		0.16	-0.79588	26.9825					0.16	-0.79588	28.4052					0.16	-0.79588	24.5982					0.16	-0.79588	25.6163					0.16	-0.79588	23.7028					0.16	-0.79588	25.8645
		0.8	-0.09691	24.651					0.8	-0.09691	23.0422					0.8	-0.09691	24.1813					0.8	-0.09691	23.4057					0.8	-0.09691	21.3166					0.8	-0.09691	23.5043
		4	0.60206	22.3876					4	0.60206	19.4237					4	0.60206	24.4637					4	0.60206	21.1662					4	0.60206	19.4049					4	0.60206	21.0731
		20	1.30103	20.1062					20	1.30103	16.6757					20	1.30103	23.5436					20	1.30103	18.8802					20	1.30103	17.0506					20	1.30103	18.7776
		P. efficiency (%)		103.061					P. efficiency (%)		48.2174					P. efficiency (%)		2440.32					P. efficiency (%)		100.843					P. efficiency (%)		103.958					P. efficiency (%)		93.0807
		P. efficiency		2.03061					P. efficiency		1.48217					P. efficiency		25.4032					P. efficiency		2.00843					P. efficiency		2.03958					P. efficiency		1.93081
		10^((Average Ct - 24.344)/-3.2507)							10^((Average Ct - 23.469)/-5.8514)							10^((Average Ct - 24.481)/-0.7118)							10^((Average Ct - 23.133)/-3.3019)							10^((Average Ct - 21.22)/-3.2306)							10^((Average Ct - 23.227)/-3.4997)
		OAZ1	TP	Ct	RE	ECCt	ECRE		ACTB	TP	Ct	RE	ECCt	ECRE		TBP	TP	Ct	RE	ECCt	ECRE		RPL27	TP	Ct	RE	ECCt	ECRE		RPL30	TP	Ct	RE	ECCt	ECRE		RPLP1	TP	Ct	RE	ECCt	ECRE
			0hr T1	20.2651	17.9793	20.7091	13.1273			0hr T1	17.3526	11.0991	9.85133	212.446			0hr T1	24.1164	3.25213	112.55	1.87438e-124			0hr T1	20.1677	7.90761	20.2901	7.26101			0hr T1	18.0216	9.77341	18.531	6.79746		RPLP1	0hr T1	19.8393	9.28942	18.8316	18.0279
			0hr T2	20.9728	10.8908	21.4324	7.86486			0hr T2	19.5949	4.59286	11.1243	128.735			0hr T2	23.9182	6.17588	111.625	3.73891e-123			0hr T2	19.6344	11.4706	19.7535	10.5564			0hr T2	18.0941	9.2806	18.6057	6.44527			0hr T2	19.6707	10.3792	18.6715	20.0297
			0hr T3	19.7599	25.7149	20.1929	18.9231			0hr T3	16.362	16.3904	9.28893	265.072			0hr T3	23.4362	29.3691	109.375	5.40953e-120			0hr T3	19.5955	11.786	19.7143	10.8484			0hr T3	17.1895	17.6854	17.6754	12.5083			0hr T3	19.2632	13.5714	18.2847	25.8356
			8hr T1	19.785	25.2612	20.2186	18.582			8hr T1	16.0659	18.4152	9.12088	283.194			8hr T1	23.2806	48.575	108.649	5.66224e-119			8hr T1	19.7695	10.4392	19.8894	9.60173			8hr T1	16.9476	21.0118	17.4268	14.9335			8hr T1	19.0079	16.0535	18.0423	30.3011
			8hr T2	19.2072	38.0389	19.628	28.2332			8hr T2	15.6468	21.7178	8.8829	310.995			8hr T2	23.0336	108.019	107.496	2.35952e-117			8hr T2	18.9935	17.9332	19.1088	16.5488			8hr T2	16.4894	29.1283	16.9555	20.8941			8hr T2	18.5021	22.3922	17.5622	41.557
			8hr T3	19.711	26.6206	20.1429	19.6044			8hr T3	16.379	16.2806	9.29862	264.063			8hr T3	23.4087	32.0996	109.247	8.19113e-120			8hr T3	19.5163	12.4548	19.6347	11.4679			8hr T3	17.1436	18.2728	17.6283	12.9356			8hr T3	19.0704	15.406	18.1017	29.1399
			48hr T1	20.7142	13.0802	21.1681	9.48393			48hr T1	16.6998	14.3501	9.48072	245.803			48hr T1	24.1238	3.17546	112.584	1.67688e-124			48hr T1	19.3375	14.1083	19.4548	13.0003			48hr T1	17.1992	17.5632	17.6854	12.4194			48hr T1	19.1271	14.842	18.1555	28.1264
			48hr T2	21.1631	9.51734	21.6269	6.85273			48hr T2	17.8328	9.18808	10.1239	190.836			48hr T2	24.7149	0.469223	115.343	2.2333e-128			48hr T2	19.9715	9.06703	20.0927	8.33253			48hr T2	17.9697	10.1413	18.4777	7.06072			48hr T2	19.5975	10.8917	18.602	20.9674
			48hr T3	20.3728	16.6587	20.8192	12.1427			48hr T3	16.1352	17.9202	9.16019	278.846			48hr T3	23.8659	7.31482	111.381	8.23734e-123			48hr T3	19.5607	12.0754	19.6793	11.1165			48hr T3	17.0735	19.2093	17.5561	13.6179			48hr T3	19.0018	16.1172	18.0366	30.4153
		Water		36.1369	0.000235611	36.9287	0.000134466		Water		#DIV/0!	#DIV/0!	#DIV/0!	#DIV/0!		Water		33.3866	3.08083e-13	155.813	3.11144e-185		Water		#DIV/0!	#DIV/0!	#DIV/0!	#DIV/0!		Water		35.6547	3.40309e-05	36.6627	1.6591e-05		Water		37.9122	6.36623e-05	35.9864	0.000226026
		Mean		20.2168	20.418	20.6598	14.9794		Mean		16.8965	14.4394	9.59243	242.221		Mean		23.7665	26.4945	110.917	2.69973e-118		Mean		19.6163	11.9158	19.7353	10.9704		Mean		17.3476	16.8962	17.838	11.9569		Mean		19.2311	14.327	18.2542	27.1556
		SE		0.205227	2.90593	0.209724	2.17711		SE		0.381508	1.66218	0.216588	17.6272		SE		0.16454	10.9519	0.767901	2.46323e-118		SE		0.107332	0.915634	0.107983	0.848277		SE		0.17423	2.01609	0.179156	1.4654		SE		0.130004	1.2472	0.1234	2.24139
		SD		0.615682	8.71779	0.629173	6.53132		SD		1.14452	4.98654	0.649764	52.8815		SD		0.493621	32.8557	2.3037	7.38969e-118		SD		0.321996	2.7469	0.323949	2.54483		SD		0.522691	6.04828	0.537468	4.39619		SD		0.390011	3.74161	0.3702	6.72417
		CV		0.030454	0.426966	0.030454	0.436021		CV		0.0677372	0.345344	0.0677372	0.218319		CV		0.0207697	1.2401	0.0207697	2.7372		CV		0.0164147	0.230526	0.0164147	0.231972		CV		0.0301305	0.357966	0.0301305	0.367669		CV		0.0202802	0.261159	0.0202802	0.247616
		CCSER2							GUSB							TFRC							PGK1							EPAS1
		cDNA Pool Standard							cDNA Pool Standard							cDNA Pool Standard							cDNA Pool Standard							cDNA Pool Standard
		ng / ul	Log	Avg Ct					ng / ul	Log	Avg Ct					ng / ul	Log	Avg Ct					ng / ul	Log	Avg Ct					ng / ul	Log	Avg Ct
		0.032	-1.49485	29.4372					0.032	-1.49485	30.5456					0.032	-1.49485	26.1396					0.032	-1.49485	28.0571					0.032	-1.49485	30.4021
		0.16	-0.79588	28.3596					0.16	-0.79588	28.7104					0.16	-0.79588	25.3346					0.16	-0.79588	25.6484					0.16	-0.79588	28.9891
		0.8	-0.09691	27.2389					0.8	-0.09691	27.0479					0.8	-0.09691	23.9641					0.8	-0.09691	23.447					0.8	-0.09691	28.7094
		4	0.60206	25.8123					4	0.60206	25.0625					4	0.60206	21.7058					4	0.60206	21.0271					4	0.60206	28.8678
		20	1.30103	23.3731					20	1.30103	22.8366					20	1.30103	19.6447					20	1.30103	18.5262					20	1.30103	27.0653
		P. efficiency (%)		199.42					P. efficiency (%)		132.6					P. efficiency (%)		163.386					P. efficiency (%)		97.3028					P. efficiency (%)		968.319
		P. efficiency		2.9942					P. efficiency		2.326					P. efficiency		2.63386					P. efficiency		1.97303					P. efficiency		10.6832
		10^((Average Ct - 26.641)/-2.0996)							10^((Average Ct - 26.576)/-2.7277)							10^((Average Ct - 23.127)/-2.3776)							10^((Average Ct - 23.013)/-3.3883)							10^((Average Ct - 28.713)/-0.9721)
		CCSER2	TP	Ct	RE	ECCt	ECRE		GUSB	TP	Ct	RE	ECCt	ECRE		TFRC	TP	Ct	RE	ECCt	ECRE		PGK1	TP	Ct	RE	ECCt	ECRE		EPAS1	TP	Ct	RE	ECCt	ECRE
			0hr T1	24.0162	17.7891	37.9977	3.89948e-06			0hr T1	23.3244	15.5614	28.4057	0.213416			0hr T1	20.3351	14.9367	28.4117	0.00598808			0hr T1	21.1959	3.43783	20.7807	4.55851			0hr T1	28.7508	0.914373	98.2492	2.93794e-72
			0hr T2	25.2237	4.73185	39.9082	4.79805e-07			0hr T2	24.0936	8.12991	29.3423	0.0967918			0hr T2	21.1592	6.72449	29.5631	0.0019635			0hr T2	21.8117	2.26222	21.3845	3.02436			0hr T2	30.3637	0.0200404	103.761	6.28132e-78
			0hr T3	23.2995	39.039	36.8638	1.3523e-05			0hr T3	22.6393	27.7489	27.5712	0.431665			0hr T3	19.9847	20.9706	27.9222	0.00961989			0hr T3	20.6705	4.91301	20.2656	6.46917			0hr T3	27.9025	6.81928	95.3505	2.8184e-69
			8hr T1	23.1591	45.5384	36.6416	1.72539e-05			8hr T1	22.5456	30.0319	27.4571	0.475296			8hr T1	19.3747	37.8594	27.0699	0.02196			8hr T1	17.0862	56.131	16.7515	70.4664			8hr T1	27.2305	33.4991	93.054	6.49146e-67
			8hr T2	22.942	57.7774	36.2982	2.51451e-05			8hr T2	22.2355	39.019	27.0795	0.653771			8hr T2	18.3871	98.5266	25.6901	0.0835587			8hr T2	17.0693	56.7793	16.7349	71.2642			8hr T2	26.7419	106.577	91.3843	3.38819e-65
			8hr T3	23.1404	46.4817	36.6121	1.78228e-05			8hr T3	22.5163	30.7832	27.4215	0.489816			8hr T3	19.4948	33.7029	27.2377	0.0186667			8hr T3	17.8753	32.8321	17.5252	41.6524			8hr T3	26.9541	64.471	92.1095	6.08108e-66
			48hr T1	23.8038	22.4543	37.6617	5.63687e-06			48hr T1	23.7675	10.7061	28.9452	0.13534			48hr T1	20.5398	12.2504	28.6978	0.00453925			48hr T1	18.1004	28.1756	17.7458	35.8522			48hr T1	26.7624	101.522	91.4544	2.86984e-65
			48hr T2	24.4332	11.2603	38.6575	1.8914e-06			48hr T2	24.164	7.66081	29.4281	0.0900335			48hr T2	21.1012	7.11269	29.4821	0.00212367			48hr T2	18.7385	18.2614	18.3715	23.435			48hr T2	27.6962	11.1164	94.6455	1.49703e-68
			48hr T3	23.3195	38.1895	36.8955	1.30604e-05			48hr T3	23.3419	15.3337	28.4269	0.209618			48hr T3	20.1807	17.3455	28.196	0.00737917			48hr T3	17.7109	36.714	17.3639	46.4753			48hr T3	26.423	226.846	90.2945	4.47776e-64
		Water		30.6413	0.0124369	48.4799	3.96786e-11		Water		35.8562	0.000396079	43.6675	5.42126e-07		Water		34.4717	1.69244e-05	48.1631	2.95143e-11		Water		35.9512	0.000151877	35.247	0.000245096		Water		38.1979	1.74927e-10	130.533	1.81175e-105
		Mean		23.7042	31.4735	37.504	1.09681e-05		Mean		23.1809	20.5528	28.2308	0.310639		Mean		20.0619	27.7144	28.0301	0.017311		Mean		18.9176	26.6118	18.5471	33.6886		Mean		27.6472	61.3095	94.4781	5.7456e-65
		SE		0.234528	5.67603	0.371064	2.65081e-06		SE		0.228317	3.61229	0.278056	0.0644433		SE		0.276795	9.0086	0.386732	0.00811		SE		0.573619	6.66218	0.562383	8.3378		SE		0.391578	23.5032	1.33813	4.61882e-65
		SD		0.703584	17.0281	1.11319	7.95243e-06		SD		0.684952	10.8369	0.834168	0.19333		SD		0.830386	27.0258	1.1602	0.02433		SD		1.72086	19.9865	1.68715	25.0134		SD		1.17474	70.5096	4.01439	1.38565e-64
		CV		0.0296819	0.541029	0.0296819	0.725051		CV		0.0295481	0.527271	0.0295481	0.622363		CV		0.0413911	0.975155	0.0413911	1.40546		CV		0.0909658	0.75104	0.0909658	0.742488		CV		0.0424901	1.15006	0.0424901	2.41166
